# Supplementary material for: Temporal transcriptional patterns of cyanophage genes suggest synchronized infection of cyanobacteria in the oceans
Source: Microbiome. 2020 May 19;8:68. doi: 10.1186/s40168-020-00842-9 (PMC7238727; doi:10.1186/s40168-020-00842-9)
Supplement: Supplementary file 3 — Additional file 2: Supplementary Table 1. Periodically expressed viral genes. Supplementary Table 2. Cyanophage protein orthologs. [file 40168_2020_842_MOESM2_ESM.zip › Supplementary Table 1.xlsx]

## Sheet: Sheet1
Supplementary Table 1. Periodically expressed viral genes
The periodically expressed viral genes all show significant periodicity, with FDR-corrected p-values under 0.1 in the periodicity test. For each gene, the best fit model was used to calculate the peak expression time (see Supplementary Figure 2). The model was assessed using the Chi2 test and the FDR-corrected p-values are all < 0.1, which indicate significant fits. The 90% confidence interval of…
Virus group	Ortholog/Gene ID	Gene name	Function	FDR-corrected p-value in periodicity test	FDR-corrected p-value in Chi2 test	90% confidence interval of peak expression time (min)
Cyanomyovirus	Ortholog_409		Hypothetical protein	0.0506093	1.23225e-05	37
Cyanomyovirus	Ortholog_60	ibpA	Heat shock protein	5.805e-05	5.44436e-12	31
Cyanomyovirus	Ortholog_99	td/Thy1	Thymidylate synthase	0.000660462	3.56329e-10	32
Cyanomyovirus	Ortholog_2	g32	ssDNA binding protein	1.647e-06	6.53859e-29	26
Cyanomyovirus	Ortholog_93		Hypothetical protein	0.0597609	3.21717e-06	38
Cyanomyovirus	Ortholog_926		Hypothetical protein	0.0445464	0.0910279	104
Cyanomyovirus	Ortholog_52	g46	Recombination endonuclease subunit	0.0571426	3.69958e-09	50
Cyanomyovirus	Ortholog_66	g41	DNA primase/helicase	0.0685069	6.63383e-08	62
Cyanomyovirus	Ortholog_97	g225	Hypothetical protein	0.0445464	1.66315e-08	41
Cyanomyovirus	Ortholog_56	g45	Sliding clamp DNA polymerase	0.0618863	4.32289e-06	42
Cyanomyovirus	Ortholog_102	phoH	P-starvation inducible protein	0.00797961	1.70261e-11	36
Cyanomyovirus	Ortholog_58	g44	Sliding clamp loader	0.0679776	7.84065e-08	34
Cyanomyovirus	Ortholog_21		Hypothetical protein	0.000434571	4.82083e-16	24
Cyanomyovirus	Ortholog_17		Hypothetical protein	0.0477004	2.84902e-07	42
Cyanomyovirus	Ortholog_73	nrdA	Ribonucleotide reductase subunit A	0.00224884	2.07155e-28	36
Cyanomyovirus	Ortholog_1823		Hypothetical protein	0.0685069	6.73348e-08	39
Cyanomyovirus	Ortholog_359		Hemagglutinin domain-containing protein/redox protein	0.0685069	1.42824e-06	50
Cyanomyovirus	Ortholog_384		UDP-glucose 4-epimerase	0.0043477	1.49246e-07	32
Cyanomyovirus	Ortholog_57		Hypothetical protein	5.976e-06	4.6759e-10	24
Cyanomyovirus	Ortholog_1239		Sericin 1 precursor-like protein	0.0110962	0.0220821	52
Cyanomyovirus	Ortholog_394		Glycerol-3-phosphate cytidylyltransferase	0.0732537	3.34404e-07	38
Cyanomyovirus	Ortholog_103	g232	Exonuclease	0.000638	1.43439e-07	48
Cyanomyovirus	Ortholog_386	PTOX	Plastoquinol terminal oxidase	1.647e-06	8.2958e-11	21
Cyanomyovirus	Ortholog_67	mazG	Nucleoside triphosphate pyrophosphohydrolase	0.0613225	2.84902e-07	39
Cyanomyovirus	Ortholog_18		Hypothetical protein	0.0151271	3.90267e-09	34
Cyanomyovirus	Ortholog_25	g8	Baseplate wedge	0.0506976	2.947e-09	46
Cyanomyovirus	Ortholog_156	g165	Hypothetical protein	0.0493068	2.1671e-06	35
Cyanomyovirus	Ortholog_71	g136	Hypothetical protein	0.0006525	4.7971e-07	35
Cyanomyovirus	Ortholog_79	g202	NAD synthetase	0.0136971	2.68991e-08	34
Cyanomyovirus	Ortholog_152	g163	Hypothetical protein	0.0006525	2.82572e-07	33
Cyanomyovirus	Ortholog_41	g21	Prohead core scaffold and protease	0.0732537	3.52307e-05	60
Cyanomyovirus	Ortholog_72	g189	Hypothetical protein	0.0477004	0.0282673	59
Cyanomyovirus	Ortholog_42	g22	Scaffold prohead core protein	0.0006525	1.22475e-22	33
Cyanomyovirus	Ortholog_43	g23	Head vertex precursor	0.0001365	3.60764e-36	30
Cyanomyovirus	Ortholog_421		S-layer domain protein	0.0406871	0.065835	63
Cyanopodovirus	Ortholog_1567		ssDNA binding protein	0.000638	9.45007e-19	23
Cyanopodovirus	Ortholog_1658		RNA polymerase	0.00010872	1.01399e-23	25
Cyanosiphovirus	Ortholog_73	nrdA	Ribonucleotide reductase subunit A	0.0618863	1.15922e-05	34
Cyanosiphovirus	Ortholog_14		Helicase	0.00797961	4.12328e-05	38
Cyanosiphovirus	Ortholog_1596		Coat protein	0.00252931	4.33498e-09	50
Cyanosiphovirus	Ortholog_43		Major capsid protein	0.0193276	0.0692559	64
Pelagiphage	YP_007517977.1		Heat shock protein	0.00290382	2.70233e-12	33
Cronobacter sakazakii phage	YP_006987377.1		RecA-like protein	0.0019684	0.0122574	51
Cronobacter sakazakii phage	YP_006987355.1		Precursor of major head subunit	0.0476498	0.000858015	58
Klebsiella phage	YP_007007249.1		Major capsid protein	0.086174	0.00226356	57
Aureococcus anophagefferens virus	YP_009052173.1		Putative capsid protein	2.3072e-06	1.04383e-21	23
Chrysochromulina ericina virus	YP_009173446.1		Major capsid protein 1	0.00629233	2.89586e-10	50
Phaeocystis globosa virus	YP_008052732.1		Hypothetical protein	0.00773083	1.70361e-40	48
Phaeocystis globosa virus	YP_008052628.1		Translation elongation factor eEF-3	0.098005	0.00375967	54
