# Supplementary material for: Temporal transcriptional patterns of cyanophage genes suggest synchronized infection of cyanobacteria in the oceans
Source: Microbiome. 2020 May 19;8:68. doi: 10.1186/s40168-020-00842-9 (PMC7238727; doi:10.1186/s40168-020-00842-9)
Supplement: Supplementary file 3 — Additional file 2: Supplementary Table 1. Periodically expressed viral genes. Supplementary Table 2. Cyanophage protein orthologs. [file 40168_2020_842_MOESM2_ESM.zip › Supplementary Table 2.xlsx]

## Sheet: Sheet1
Supplementary Table 2. Cyanophage protein orthologs
Ortholog Name	Cyanophage Proteins under Each Ortholog (Protein ID|Cyanophage Strain|Protein Function)
Ortholog_1	YP_007001951.1|Synechococcus phage ACG-2014c|DUF1825	YP_007673006.1|Synechococcus phage S-CAM1|hypothetical protein SXBG_00092	YP_009302314.1|Cyanophage S-RIM50|hypothetical protein R290704_235	YP_004323132.1|Prochlorococcus phage P-RSM4|DUF1825 domain-containing protein	YP_009325210.1|Synechococcus phage S-WAM1|DUF1825 domain-containing protein	YP_004323613.1|Prochlorococcus phage Syn33|DUF1825 domain-containing protein	YP_214239.1|Prochlorococcus phage P-SSM2|DUF1825 domain-containing protein	YP_009301738.1|Cyanophage S-RIM32|hypothetical protein R1080702_240	YP_007673857.1|Prochlorococcus phage MED4-213|hypothetical protein CPMG_00111	AMO43246.1|Cyanophage S-RIM44|hypothetical protein	YP_004324608.1|Synechococcus phage S-SSM5|DUF1825 domain-containing protein	YP_009007859.1|Synechococcus phage S-MbCM100|hypothetical protein S-MbCM100_002	YP_009320671.1|Synechococcus phage S-CAM4|DUF1825 domain-containing protein	YP_008125538.1|Synechococcus phage S-CAM8|hypothetical protein SXCG_00079	YP_009133560.1|Synechococcus phage ACG-2014d|hypothetical protein Syn7803C102_217	YP_007877638.1|Cyanophage P-RSM1|hypothetical protein CPPG_00086	AGH57821.1|Synechococcus phage KBS-M-1A|hypothetical protein	YP_004324373.1|Prochlorococcus phage Syn1|DUF1825 domain-containing protein	YP_009141001.1|Synechococcus phage ACG-2014i|DUF1825 domain-containing protein	AGH56653.1|Cyanophage Syn10|hypothetical protein	YP_009322664.1|Synechococcus phage S-CAM9|DUF1825 domain-containing protein	YP_214564.1|Prochlorococcus phage P-SSM4|DUF1825 domain-containing protein	YP_004322898.1|Synechococcus phage S-SM1|DUF1825 domain-containing protein	YP_007677398.1|Synechococcus phage S-SSM4|hypothetical protein CYXG_00209	YP_009213515.1|Prochlorococcus phage P-TIM68|hypothetical protein	YP_007674626.1|Synechococcus phage S-SKS1|hypothetical protein SWZG_00269	YP_009188079.1|Cyanophage P-TIM40|hypothetical protein PTIM40_4	YP_195233.1|Synechococcus phage S-PM2|DUF1825	YP_009134212.1|Synechococcus phage ACG-2014j|DUF1825 domain-containing protein	YP_008126523.1|Synechococcus phage S-IOM18|hypothetical protein SWYG_00200	AGG54369.1|Cyanophage S-SSM6b|hypothetical protein	YP_007001726.1|Synechococcus phage metaG-MbCM1|DUF1825	YP_009140785.1|Synechococcus phage ACG-2014b|hypothetical protein Syn7803C100_217	AGH57337.1|Cyanophage S-SSM2|hypothetical protein	YP_004324832.1|Prochlorococcus phage P-SSM7|DUF1825 domain-containing protein	AGH26619.1|Cyanophage P-RSM3|hypothetical protein	YP_009008353.1|Synechococcus phage ACG-2014h|hypothetical protein S-MbCM7_219	YP_009133776.1|Synechococcus phage ACG-2014g|hypothetical protein Syn7803US105_216	AGN12263.1|Prochlorococcus phage P-SSM5|hypothetical protein	YP_008130054.1|Prochlorococcus phage P-SSM3|hypothetical protein PRAG_00125	YP_007675252.1|Cyanophage P-RSM6|hypothetical protein CPXG_00215	YP_717675.1|Synechococcus phage syn9|gp3	YP_004323372.1|Prochlorococcus phage P-HM2|DUF1825 domain-containing protein	AGH56421.1|Cyanophage Syn2|hypothetical protein	YP_004323840.1|Synechococcus phage Syn19|DUF1825 domain-containing protein	YP_009324392.1|Synechococcus phage S-WAM2|DUF1825 domain-containing protein	YP_004322668.1|Synechococcus phage S-ShM2|DUF1825 domain-containing protein	AIX46699.1|Synechococcus phage ACG-2014a|hypothetical protein	YP_007877840.1|Cyanophage Syn30|hypothetical protein CPRG_00076
Ortholog_2	YP_214565.1|Prochlorococcus phage P-SSM4|ssDNA binding protein	YP_007877839.1|Cyanophage Syn30|single-stranded DNA binding protein	YP_009320913.1|Synechococcus phage S-CAM22|single stranded DNA-binding protein	AMO43247.1|Cyanophage S-RIM44|single stranded DNA-binding protein	YP_007674625.1|Synechococcus phage S-SKS1|ssDNA binding protein	AGN12262.1|Prochlorococcus phage P-SSM5|single-stranded DNA binding protein	YP_008126524.1|Synechococcus phage S-IOM18|single-stranded DNA binding protein	AIX46493.1|Synechococcus phage ACG-2014a|ssDNA binding protein	YP_009007860.1|Synechococcus phage S-MbCM100|ssDNA binding protein	YP_009301509.1|Cyanophage S-RIM32|single stranded DNA-binding protein	YP_004324833.1|Prochlorococcus phage P-SSM7|ssDNA binding protein	YP_009134721.1|Synechococcus phage ACG-2014e|ssDNA binding protein	YP_009140569.1|Synechococcus phage ACG-2014b|ssDNA binding protein	YP_007673005.1|Synechococcus phage S-CAM1|ssDNA binding protein	YP_004508502.1|Synechococcus phage S-CRM01|ssDNA binding protein	YP_009302088.1|Cyanophage S-RIM50|single stranded DNA-binding protein	YP_009321264.1|Synechococcus phage S-CAM3|single stranded DNA-binding protein	YP_009188081.1|Cyanophage P-TIM40|ssDNA binding protein	AGH26618.1|Cyanophage P-RSM3|hypothetical protein	AGH56422.1|Cyanophage Syn2|single-stranded DNA binding protein	YP_007877637.1|Cyanophage P-RSM1|hypothetical protein CPPG_00085	YP_003097471.1|Synechococcus phage S-RSM4|ssDNA binding protein	YP_009213516.1|Prochlorococcus phage P-TIM68|putative ssDNA binding protein	YP_009324991.1|Synechococcus phage S-WAM1|single stranded DNA-binding protein	YP_008125539.1|Synechococcus phage S-CAM8|single-stranded DNA binding protein	YP_004323382.1|Prochlorococcus phage P-HM2|ssDNA binding protein	YP_007001727.1|Synechococcus phage ACG-2014c|gp32 ssDNA binding protein	YP_004324375.1|Prochlorococcus phage Syn1|ssDNA binding protein	YP_009134719.1|Synechococcus phage ACG-2014g|ssDNA binding protein	YP_009320434.1|Synechococcus phage S-CAM4|single stranded DNA-binding protein	YP_009324164.1|Synechococcus phage S-WAM2|single stranded DNA-binding protein	YP_004324057.1|Synechococcus phage S-SSM7|ssDNA binding protein	YP_004322436.1|Prochlorococcus phage P-HM1|ssDNA binding protein	YP_004322162.1|Synechococcus phage S-SM2|ssDNA binding protein	YP_007675251.1|Cyanophage P-RSM6|single-stranded DNA binding protein	YP_009322436.1|Synechococcus phage S-CAM9|single stranded DNA-binding protein	YP_007673848.1|Prochlorococcus phage MED4-213|single-stranded DNA binding protein	YP_009134722.1|Synechococcus phage ACG-2014f|ssDNA binding protein	YP_004323136.1|Prochlorococcus phage P-RSM4|ssDNA binding protein	YP_004322899.1|Synechococcus phage S-SM1|ssDNA binding protein	YP_007518099.1|Synechococcus phage S-RIM8 A.HR1|single-stranded DNA binding protein	AGH07630.1|Cyanophage S-SSM6a|single-stranded DNA binding protein	YP_717676.1|Synechococcus phage syn9|single-stranded DNA binding protein	YP_009322934.1|Synechococcus phage S-CAM7|single stranded DNA-binding protein	AGH57336.1|Cyanophage S-SSM2|single-stranded DNA binding protein	YP_004322669.1|Synechococcus phage S-ShM2|ssDNA binding protein	YP_008130055.1|Prochlorococcus phage P-SSM3|hypothetical protein PRAG_00126	YP_004323614.1|Prochlorococcus phage Syn33|ssDNA binding protein	YP_009140790.1|Synechococcus phage ACG-2014i|ssDNA binding protein
Ortholog_3	YP_009213517.1|Prochlorococcus phage P-TIM68|putative base plate wedge component	YP_004508501.1|Synechococcus phage S-CRM01|baseplate wedge protein	YP_004322163.1|Synechococcus phage S-SM2|base plate wedge component	YP_009133984.1|Synechococcus phage ACG-2014j|base plate wedge component	YP_009320436.1|Synechococcus phage S-CAM4|baseplate wedge component	YP_007673847.1|Prochlorococcus phage MED4-213|hypothetical protein CPMG_00101	YP_009321265.1|Synechococcus phage S-CAM3|baseplate wedge component	AGN12261.1|Prochlorococcus phage P-SSM5|hypothetical protein	YP_009322439.1|Synechococcus phage S-CAM9|hypothetical protein N161109_004	YP_004322437.1|Prochlorococcus phage P-HM1|base plate wedge component	YP_214241.1|Prochlorococcus phage P-SSM2|base plate wedge component	YP_007674624.1|Synechococcus phage S-SKS1|hypothetical protein SWZG_00267	YP_009140791.1|Synechococcus phage ACG-2014i|base plate wedge component	YP_009134218.1|Synechococcus phage ACG-2014f|hypothetical protein Syn7803C90_7	YP_004324377.1|Prochlorococcus phage Syn1|base plate wedge component	AGH07631.1|Cyanophage S-SSM6a|hypothetical protein	YP_195235.1|Synechococcus phage S-PM2|base plate wedge component	YP_009322939.1|Synechococcus phage S-CAM7|baesplate wedge component	AMO43249.1|Cyanophage S-RIM44|baseplate wedge component	YP_003097469.1|Synechococcus phage S-RSM4|baseplate wedge subunit	YP_004324058.1|Synechococcus phage S-SSM7|base plate wedge component	YP_009301511.1|Cyanophage S-RIM32|baseplate wedge component	YP_009324166.1|Synechococcus phage S-WAM2|baseplate wedge subunit	YP_009008135.1|Synechococcus phage ACG-2014h|baseplate wedge component	YP_009134504.1|Synechococcus phage ACG-2014e|base plate wedge component
Ortholog_4	YP_009302092.1|Cyanophage S-RIM50|head completion protein	YP_004324616.1|Synechococcus phage S-SSM5|head completion protein	YP_009133565.1|Synechococcus phage ACG-2014g|head completion protein	AGH56646.1|Cyanophage Syn10|head completion protein	YP_009301514.1|Cyanophage S-RIM32|head completion protein	YP_214244.1|Prochlorococcus phage P-SSM2|head completion protein	YP_004324838.1|Prochlorococcus phage P-SSM7|head completion protein	YP_009322442.1|Synechococcus phage S-CAM9|hypothetical protein N161109_007	YP_009324997.1|Synechococcus phage S-WAM1|head completion protein	YP_004323620.1|Prochlorococcus phage Syn33|head completion protein	YP_214573.1|Prochlorococcus phage P-SSM4|head completion protein	YP_009008138.1|Synechococcus phage ACG-2014h|head completion protein	YP_008130064.1|Prochlorococcus phage P-SSM3|hypothetical protein PRAG_00135	YP_007877835.1|Cyanophage Syn30|head completion protein	YP_009133987.1|Synechococcus phage ACG-2014j|head completion protein	YP_004324061.1|Synechococcus phage S-SSM7|head completion protein	YP_009322936.1|Synechococcus phage S-CAM7|head completion protein	YP_004323148.1|Prochlorococcus phage P-RSM4|head completion protein	YP_004323848.1|Synechococcus phage Syn19|head completion protein	AGH57816.1|Synechococcus phage KBS-M-1A|head completion protein	AGH07634.1|Cyanophage S-SSM6a|head completion protein	YP_004323387.1|Prochlorococcus phage P-HM2|head completion protein	AGH57332.1|Cyanophage S-SSM2|head completion protein	YP_004322907.1|Synechococcus phage S-SM1|head completion protein	YP_009320920.1|Synechococcus phage S-CAM22|head completion protein	YP_009320439.1|Synechococcus phage S-CAM4|head completion protein	YP_009133349.1|Synechococcus phage ACG-2014d|head completion protein	YP_004322440.1|Prochlorococcus phage P-HM1|head completion protein	AIX46497.1|Synechococcus phage ACG-2014a|head completion protein	YP_007001731.1|Synechococcus phage ACG-2014c|gp4 head completion protein	YP_008126530.1|Synechococcus phage S-IOM18|head completion protein	AGH26609.1|Cyanophage P-RSM3|hypothetical protein	YP_007675474.1|Synechococcus phage S-RIM2 R1_1999|head completion protein	YP_009140573.1|Synechococcus phage ACG-2014b|head completion protein	YP_007673844.1|Prochlorococcus phage MED4-213|head completion protein	YP_009007864.1|Synechococcus phage S-MbCM100|head completion protein	YP_007001501.1|Synechococcus phage metaG-MbCM1|gp4 head completion protein	YP_007673002.1|Synechococcus phage S-CAM1|head completion protein	YP_007675247.1|Cyanophage P-RSM6|head completion protein	YP_007518103.1|Synechococcus phage S-RIM8 A.HR1|head completion protein	AGH56429.1|Cyanophage Syn2|head completion protein	YP_009213520.1|Prochlorococcus phage P-TIM68|putative head completion protein	YP_007677404.1|Synechococcus phage S-SSM4|head completion protein	AGN12258.1|Prochlorococcus phage P-SSM5|head completion protein	YP_007877629.1|Cyanophage P-RSM1|head completion protein	YP_004322674.1|Synechococcus phage S-ShM2|head completion protein	YP_004322166.1|Synechococcus phage S-SM2|head completion protein	YP_009324169.1|Synechococcus phage S-WAM2|head completion protein	YP_009134215.1|Synechococcus phage ACG-2014f|head completion protein
Ortholog_5	AMO43254.1|Cyanophage S-RIM44|baseplate hub subunit	YP_007675476.1|Synechococcus phage S-RIM2 R1_1999|hypothetical protein SWTG_00196	AGH07636.1|Cyanophage S-SSM6a|hypothetical protein	YP_214246.1|Prochlorococcus phage P-SSM2|baseplate hub subunit	YP_007674617.1|Synechococcus phage S-SKS1|hypothetical protein SWZG_00260	YP_004322442.1|Prochlorococcus phage P-HM1|baseplate hub subunit	YP_009320922.1|Synechococcus phage S-CAM22|baseplate hub assembly chaperone	YP_007677406.1|Synechococcus phage S-SSM4|baseplate hub subunit	AGH26607.1|Cyanophage P-RSM3|hypothetical protein	YP_007673842.1|Prochlorococcus phage MED4-213|hypothetical protein CPMG_00096	YP_009301516.1|Cyanophage S-RIM32|baseplate hub subunit	YP_008126532.1|Synechococcus phage S-IOM18|hypothetical protein SWYG_00209	YP_008130066.1|Prochlorococcus phage P-SSM3|hypothetical protein PRAG_00137	YP_004323850.1|Synechococcus phage Syn19|baseplate hub subunit	AGH57814.1|Synechococcus phage KBS-M-1A|hypothetical protein	YP_009325000.1|Synechococcus phage S-WAM1|baseplate hub subunit	YP_003097464.1|Synechococcus phage S-RSM4|base plate hub subunit	YP_004322677.1|Synechococcus phage S-ShM2|baseplate hub subunit	YP_004323389.1|Prochlorococcus phage P-HM2|baseplate hub subunit	YP_007518105.1|Synechococcus phage S-RIM8 A.HR1|gp26	YP_007001503.1|Synechococcus phage metaG-MbCM1|gp26 baseplate hub subunit	YP_009324171.1|Synechococcus phage S-WAM2|baseplate hub subunit	YP_007877833.1|Cyanophage Syn30|hypothetical protein CPRG_00069	YP_009133989.1|Synechococcus phage ACG-2014j|baseplate hub subunit	YP_004322168.1|Synechococcus phage S-SM2|baseplate hub subunit	YP_009302094.1|Cyanophage S-RIM50|baseplate hub assembly	YP_007001733.1|Synechococcus phage ACG-2014c|gp26 baseplate hub subunit	YP_009133567.1|Synechococcus phage ACG-2014g|baseplate hub subunit	YP_009008140.1|Synechococcus phage ACG-2014h|baseplate hub subunit	YP_009133351.1|Synechococcus phage ACG-2014d|baseplate hub subunit	YP_004324618.1|Synechococcus phage S-SSM5|baseplate hub subunit	YP_007675244.1|Cyanophage P-RSM6|baseplate hub subunit	YP_009007866.1|Synechococcus phage S-MbCM100|baseplate hub subunit	YP_009320441.1|Synechococcus phage S-CAM4|baseplate hub subunit	YP_009322444.1|Synechococcus phage S-CAM9|baseplate hub assembly chaperone	YP_195240.1|Synechococcus phage S-PM2|baseplate hub subunit	YP_004324382.1|Prochlorococcus phage Syn1|baseplate hub subunit	AIX46499.1|Synechococcus phage ACG-2014a|baseplate hub subunit	YP_009140575.1|Synechococcus phage ACG-2014b|baseplate hub subunit	YP_007877627.1|Cyanophage P-RSM1|hypothetical protein CPPG_00075	YP_009321270.1|Synechococcus phage S-CAM3|baseplate hub assembly subunit	YP_009188093.1|Cyanophage P-TIM40|base plate hub subunit	YP_009134219.1|Synechococcus phage ACG-2014f|baseplate hub subunit	AGH56644.1|Cyanophage Syn10|baseplate hub subunit	YP_004324840.1|Prochlorococcus phage P-SSM7|baseplate hub subunit	YP_009322940.1|Synechococcus phage S-CAM7|baseplate hub subunit	YP_009134509.1|Synechococcus phage ACG-2014e|baseplate hub subunit	YP_009213522.1|Prochlorococcus phage P-TIM68|putative baseplate hub subunit	YP_004323150.1|Prochlorococcus phage P-RSM4|baseplate hub subunit
Ortholog_6	YP_004030760.1|Prochlorococcus phage P-SSM4|gp51	YP_004322443.1|Prochlorococcus phage P-HM1|gp51	YP_009134220.1|Synechococcus phage ACG-2014f|base plate hub assembly catalyst	YP_009301517.1|Cyanophage S-RIM32|baseplate hub assembly catalyst	YP_008130067.1|Prochlorococcus phage P-SSM3|hypothetical protein PRAG_00138	YP_004324619.1|Synechococcus phage S-SSM5|gp51	YP_009322445.1|Synechococcus phage S-CAM9|baseplate hub assembly catalyst	YP_009213523.1|Prochlorococcus phage P-TIM68|putative base plate hub assembly catalyst	YP_009322941.1|Synechococcus phage S-CAM7|baseplate hub assembly catalyst	YP_214247.1|Prochlorococcus phage P-SSM2|gp51	AMO43255.1|Cyanophage S-RIM44|baseplate hub assembly catalyst	YP_004322678.1|Synechococcus phage S-ShM2|base plate hub assembly catalyst gp51	YP_004508495.1|Synechococcus phage S-CRM01|base plate hub assembly catalyst	YP_007675243.1|Cyanophage P-RSM6|base plate hub assembly catalyst	YP_004322169.1|Synechococcus phage S-SM2|hypothetical protein SSM2_011	AGN12256.1|Prochlorococcus phage P-SSM5|base plate hub assembly catalyst	YP_004322910.1|Synechococcus phage S-SM1|gp51	YP_195241.1|Synechococcus phage S-PM2|gp51	YP_004323151.1|Prochlorococcus phage P-RSM4|gp51	YP_007674616.1|Synechococcus phage S-SKS1|hypothetical protein SWZG_00259	YP_007673841.1|Prochlorococcus phage MED4-213|hypothetical protein CPMG_00095	AGH57329.1|Cyanophage S-SSM2|hypothetical protein	AGH07637.1|Cyanophage S-SSM6a|hypothetical protein	YP_004324064.1|Synechococcus phage S-SSM7|gp51
Ortholog_7	AGH07640.1|Cyanophage S-SSM6a|hypothetical protein	YP_214250.1|Prochlorococcus phage P-SSM2|hypothetical protein PSSM2_018	YP_004322172.1|Synechococcus phage S-SM2|hypothetical protein SSM2_014	YP_009322944.1|Synechococcus phage S-CAM7|hypothetical protein C490910_011	YP_004324067.1|Synechococcus phage S-SSM7|hypothetical protein SSSM7_014	YP_009134223.1|Synechococcus phage ACG-2014f|hypothetical protein Syn7803C90_12	YP_009213526.1|Prochlorococcus phage P-TIM68|hypothetical protein
Ortholog_8	YP_214401.1|Prochlorococcus phage P-SSM2|hypothetical protein PSSM2_169	YP_009140718.1|Synechococcus phage ACG-2014b|hypothetical protein Syn7803C100_150	AGN12424.1|Prochlorococcus phage P-SSM5|hypothetical protein	YP_009133710.1|Synechococcus phage ACG-2014g|hypothetical protein Syn7803US105_150	YP_004324077.1|Synechococcus phage S-SSM7|hypothetical protein SSSM7_024	YP_009302253.1|Cyanophage S-RIM50|hypothetical protein R290704_172	AGH07650.1|Cyanophage S-SSM6a|hypothetical protein
Ortholog_9	YP_214371.1|Prochlorococcus phage P-SSM2|hypothetical protein PSSM2_139	AGN12450.1|Prochlorococcus phage P-SSM5|hypothetical protein	YP_009008236.1|Synechococcus phage ACG-2014h|hypothetical protein S-MbCM7_102	YP_004324082.1|Synechococcus phage S-SSM7|hypothetical protein SSSM7_029	YP_007673110.1|Synechococcus phage S-CAM1|hypothetical protein SXBG_00197	AGH07655.1|Cyanophage S-SSM6a|hypothetical protein
Ortholog_10	YP_004323410.1|Prochlorococcus phage P-HM2|DNA endonuclease V	YP_007518118.1|Synechococcus phage S-RIM8 A.HR1|hypothetical protein SXDG_00103	YP_004324089.1|Synechococcus phage S-SSM7|hypothetical protein SSSM7_036	YP_004323653.1|Prochlorococcus phage Syn33|DNA endonuclease V	YP_007675655.1|Synechococcus phage S-RIM2 R1_1999|hypothetical protein SWTG_00165	YP_214597.1|Prochlorococcus phage P-SSM4|DNA endonuclease V	YP_214556.1|Prochlorococcus phage P-SSM2|DNA endonuclease V	AGN12273.1|Prochlorococcus phage P-SSM5|hypothetical protein	YP_003097372.1|Synechococcus phage S-RSM4|hypothetical cyanophage protein	YP_009008178.1|Synechococcus phage ACG-2014h|DNA endonuclease V	YP_007877811.1|Cyanophage Syn30|hypothetical protein CPRG_00047	AGN12359.1|Prochlorococcus phage P-SSM5|hypothetical protein	AGH57801.1|Synechococcus phage KBS-M-1A|hypothetical protein	YP_214286.1|Prochlorococcus phage P-SSM2|hypothetical protein PSSM2_054	YP_004323399.1|Prochlorococcus phage P-HM2|hypothetical protein PHM2_030	AGH07621.1|Cyanophage S-SSM6a|hypothetical protein	YP_008130088.1|Prochlorococcus phage P-SSM3|hypothetical protein PRAG_00162	YP_008126335.1|Synechococcus phage S-IOM18|hypothetical protein SWYG_00009	YP_009008157.1|Synechococcus phage ACG-2014h|DNA endonuclease V	YP_214466.1|Prochlorococcus phage P-SSM2|DNA endonuclease V	YP_009134527.1|Synechococcus phage ACG-2014e|DNA endonuclease V	YP_004323378.1|Prochlorococcus phage P-HM2|DNA endonuclease V	YP_007877601.1|Cyanophage P-RSM1|hypothetical protein CPPG_00049	YP_007001846.1|Synechococcus phage ACG-2014c|DenV DNA endonuclease V	YP_004324366.1|Synechococcus phage S-SSM7|DNA endonuclease V	YP_004323880.1|Synechococcus phage Syn19|DNA endonuclease V	AIX46644.1|Synechococcus phage ACG-2014a|hypothetical protein	YP_007675508.1|Synechococcus phage S-RIM2 R1_1999|hypothetical protein SWTG_00018	YP_009008177.1|Synechococcus phage ACG-2014h|DNA endonuclease V	YP_009008017.1|Synechococcus phage S-MbCM100|DNA endonuclease V	YP_009301527.1|Cyanophage S-RIM32|DNA endonuclease	YP_007877658.1|Cyanophage P-RSM1|hypothetical protein CPPG_00106	AGH07662.1|Cyanophage S-SSM6a|hypothetical protein	YP_009321283.1|Synechococcus phage S-CAM3|DNA endonuclease V	YP_009140589.1|Synechococcus phage ACG-2014b|DNA endonuclease V	AGH56442.1|Cyanophage Syn2|hypothetical protein	YP_009140814.1|Synechococcus phage ACG-2014i|DNA endonuclease V	YP_004323863.1|Synechococcus phage Syn19|DNA endonuclease V	AGH26584.1|Cyanophage P-RSM3|hypothetical protein	YP_004322945.1|Synechococcus phage S-SM1|DNA endonuclease V	AGH56458.1|Cyanophage Syn2|hypothetical protein
Ortholog_11	YP_007675105.1|Cyanophage P-RSM6|hypothetical protein CPXG_00068	YP_009325130.1|Synechococcus phage S-WAM1|2OG-Fe(II) oxygenase superfamily domain containing protein	YP_004322924.1|Synechococcus phage S-SM1|hypothetical protein SSM1_033	AGH07663.1|Cyanophage S-SSM6a|hypothetical protein	YP_009188232.1|Cyanophage P-TIM40|hypothetical protein PTIM40_157	YP_004324090.1|Synechococcus phage S-SSM7|hypothetical protein SSSM7_037
Ortholog_12	YP_214551.1|Prochlorococcus phage P-SSM2|phytanoyl-CoA-dioxygenase	YP_717715.1|Synechococcus phage syn9|gp48	AGH56617.1|Cyanophage Syn10|hypothetical protein	AGN12452.1|Prochlorococcus phage P-SSM5|hypothetical protein	YP_009325025.1|Synechococcus phage S-WAM1|2OG-Fe(II) oxygenase superfamily domain containing protein	YP_007677394.1|Synechococcus phage S-SSM4|hypothetical protein CYXG_00205	YP_007673025.1|Synechococcus phage S-CAM1|hypothetical protein SXBG_00111	AGG54373.1|Cyanophage S-SSM6b|hypothetical protein	YP_009324225.1|Synechococcus phage S-WAM2|hypothetical protein P29B0810_062	YP_009321485.1|Synechococcus phage S-CAM3|hypothetical protein C421010_222	YP_214368.1|Prochlorococcus phage P-SSM2|phytanoyl-CoA-dioxygenase	YP_009188125.1|Cyanophage P-TIM40|hypothetical protein PTIM40_50	YP_009133556.1|Synechococcus phage ACG-2014d|hypothetical protein Syn7803C102_213	AGN12279.1|Prochlorococcus phage P-SSM5|hypothetical protein
Ortholog_13	YP_009301579.1|Cyanophage S-RIM32|hypothetical protein R1080702_077	AGH26555.1|Cyanophage P-RSM3|hypothetical protein	YP_009134557.1|Synechococcus phage ACG-2014e|hypothetical protein Syn7803C2_55	YP_007675180.1|Cyanophage P-RSM6|hypothetical protein CPXG_00143	YP_007677215.1|Synechococcus phage S-SSM4|hypothetical protein CYXG_00026	YP_004322227.1|Synechococcus phage S-SM2|hypothetical protein SSM2_071	YP_717736.1|Synechococcus phage syn9|gp69	YP_004322726.1|Synechococcus phage S-ShM2|hypothetical protein SShM2_060	AGH56479.1|Cyanophage Syn2|hypothetical protein	YP_004324439.1|Prochlorococcus phage Syn1|hypothetical protein Syn1_068	YP_007518150.1|Synechococcus phage S-RIM8 A.HR1|gp69	AGH57282.1|Cyanophage S-SSM2|hypothetical protein	YP_195090.1|Synechococcus phage S-PM2|Hypothetical-Protein	YP_003097421.1|Synechococcus phage S-RSM4|hypothetical cyanophage protein	YP_009008184.1|Synechococcus phage ACG-2014h|hypothetical protein S-MbCM7_050	YP_008126371.1|Synechococcus phage S-IOM18|hypothetical protein SWYG_00045	AGH07666.1|Cyanophage S-SSM6a|hypothetical protein	YP_009134038.1|Synechococcus phage ACG-2014j|hypothetical protein Syn7803US103_56	YP_007674568.1|Synechococcus phage S-SKS1|hypothetical protein SWZG_00210	YP_007675533.1|Synechococcus phage S-RIM2 R1_1999|hypothetical protein SWTG_00043	AGN12204.1|Prochlorococcus phage P-SSM5|hypothetical protein	AGG54333.1|Cyanophage S-SSM6b|hypothetical protein	YP_008130120.1|Prochlorococcus phage P-SSM3|hypothetical protein PRAG_00194	YP_009320973.1|Synechococcus phage S-CAM22|hypothetical protein T191209_061	YP_009321322.1|Synechococcus phage S-CAM3|hypothetical protein C421010_059	YP_009322984.1|Synechococcus phage S-CAM7|hypothetical protein C490910_051	YP_004323900.1|Synechococcus phage Syn19|hypothetical protein Syn19_067	AMO43315.1|Cyanophage S-RIM44|hypothetical protein	AGH56598.1|Cyanophage Syn10|hypothetical protein	AGH57769.1|Synechococcus phage KBS-M-1A|hypothetical protein	YP_009188155.1|Cyanophage P-TIM40|hypothetical protein PTIM40_80	YP_009324213.1|Synechococcus phage S-WAM2|hypothetical protein P29B0810_050	YP_007672953.1|Synechococcus phage S-CAM1|hypothetical protein SXBG_00038	YP_009140842.1|Synechococcus phage ACG-2014i|hypothetical protein Syn7803US120_53	YP_009133382.1|Synechococcus phage ACG-2014d|hypothetical protein Syn7803C102_39	YP_004324677.1|Synechococcus phage S-SSM5|hypothetical protein SSSM5_074	YP_009320491.1|Synechococcus phage S-CAM4|hypothetical protein S330809_058	YP_214304.1|Prochlorococcus phage P-SSM2|hypothetical protein PSSM2_072	YP_214625.1|Prochlorococcus phage P-SSM4|hypothetical protein PSSM4_064	YP_004324094.1|Synechococcus phage S-SSM7|hypothetical protein SSSM7_041	YP_009302156.1|Cyanophage S-RIM50|hypothetical protein R290704_075	YP_009213576.1|Prochlorococcus phage P-TIM68|hypothetical protein
Ortholog_14	YP_007001779.1|Synechococcus phage ACG-2014c|helicase	AGH26570.1|Cyanophage P-RSM3|helicase	YP_007877793.1|Cyanophage Syn30|helicase	YP_007518137.1|Synechococcus phage S-RIM8 A.HR1|helicase	AGH56592.1|Cyanophage Syn10|helicase	YP_004324416.1|Prochlorococcus phage Syn1|helicase	YP_007674601.1|Synechococcus phage S-SKS1|helicase	YP_009322957.1|Synechococcus phage S-CAM7|helicase	YP_004322224.1|Synechococcus phage S-SM2|helicase	AGN12234.1|Prochlorococcus phage P-SSM5|helicase	YP_008125587.1|Synechococcus phage S-CAM8|helicase	YP_007675207.1|Cyanophage P-RSM6|hypothetical protein CPXG_00170	YP_009133378.1|Synechococcus phage ACG-2014d|helicase	YP_004324098.1|Synechococcus phage S-SSM7|helicase	YP_009134313.1|Synechococcus phage ACG-2014f|helicase	YP_007677212.1|Synechococcus phage S-SSM4|helicase	YP_009321300.1|Synechococcus phage S-CAM3|helicase-related protein	AGG54336.1|Cyanophage S-SSM6b|helicase	YP_717742.1|Synechococcus phage syn9|helicase	YP_009213565.1|Prochlorococcus phage P-TIM68|putative helicase	YP_009301546.1|Cyanophage S-RIM32|DNA helicase	YP_009324197.1|Synechococcus phage S-WAM2|DNA helicase	YP_009133613.1|Synechococcus phage ACG-2014g|helicase	AGH57284.1|Cyanophage S-SSM2|helicase	YP_004323666.1|Prochlorococcus phage Syn33|helicase	YP_004324664.1|Synechococcus phage S-SSM5|helicase	YP_009134265.1|Synechococcus phage ACG-2014f|helicase	YP_195267.1|Synechococcus phage S-PM2|Helicase	YP_007675523.1|Synechococcus phage S-RIM2 R1_1999|helicase	YP_004322724.1|Synechococcus phage S-ShM2|helicase	YP_004324890.1|Prochlorococcus phage P-SSM7|helicase	YP_008126360.1|Synechococcus phage S-IOM18|helicase	YP_214271.1|Prochlorococcus phage P-SSM2|helicase	YP_009188132.1|Cyanophage P-TIM40|putative type III restriction protein, res subunit	YP_009008169.1|Synechococcus phage ACG-2014h|helicase	AGH07669.1|Cyanophage S-SSM6a|helicase	YP_007877586.1|Cyanophage P-RSM1|helicase	AGH56469.1|Cyanophage Syn2|helicase	YP_008130105.1|Prochlorococcus phage P-SSM3|helicase	YP_009325039.1|Synechococcus phage S-WAM1|DNA helicase	AIX46538.1|Synechococcus phage ACG-2014a|helicase	YP_009320960.1|Synechococcus phage S-CAM22|DNA helicase	YP_009140623.1|Synechococcus phage ACG-2014b|helicase	YP_214610.1|Prochlorococcus phage P-SSM4|helicase	YP_004322962.1|Synechococcus phage S-SM1|helicase	YP_009007909.1|Synechococcus phage S-MbCM100|RNA-DNA + DNA-DNA helicase	YP_009302143.1|Cyanophage S-RIM50|DNA helicase	AMO43292.1|Cyanophage S-RIM44|DNA helicase	YP_004323890.1|Synechococcus phage Syn19|helicase
Ortholog_15	YP_214307.1|Prochlorococcus phage P-SSM2|hypothetical protein PSSM2_075	YP_009302266.1|Cyanophage S-RIM50|hypothetical protein R290704_185	YP_009140730.1|Synechococcus phage ACG-2014b|hypothetical protein Syn7803C100_162	YP_009134284.1|Synechococcus phage ACG-2014f|hypothetical protein Syn7803C90_73	YP_007518261.1|Synechococcus phage S-RIM8 A.HR1|gp183	AGH26669.1|Cyanophage P-RSM3|hypothetical protein	YP_007675633.1|Synechococcus phage S-RIM2 R1_1999|hypothetical protein SWTG_00143	AGH57869.1|Synechococcus phage KBS-M-1A|hypothetical protein	YP_717853.1|Synechococcus phage syn9|gp183	YP_004325017.1|Prochlorococcus phage P-SSM7|hypothetical protein PSSM7_190	YP_008129999.1|Prochlorococcus phage P-SSM3|hypothetical protein PRAG_00068	AIX46648.1|Synechococcus phage ACG-2014a|hypothetical protein	YP_009133495.1|Synechococcus phage ACG-2014d|hypothetical protein Syn7803C102_152	YP_214715.1|Prochlorococcus phage P-SSM4|hypothetical protein PSSM4_154	AGG54433.1|Cyanophage S-SSM6b|hypothetical protein	YP_004322226.1|Synechococcus phage S-SM2|hypothetical protein SSM2_070	YP_004324780.1|Synechococcus phage S-SSM5|hypothetical protein SSSM5_177	YP_004323318.1|Prochlorococcus phage P-RSM4|hypothetical protein PRSM4_190	YP_009133725.1|Synechococcus phage ACG-2014g|hypothetical protein Syn7803US105_165	YP_004324006.1|Synechococcus phage Syn19|hypothetical protein Syn19_173	YP_004323080.1|Synechococcus phage S-SM1|hypothetical protein SSM1_189	YP_009008021.1|Synechococcus phage S-MbCM100|hypothetical protein S-MbCM100_164	AGH57384.1|Cyanophage S-SSM2|hypothetical protein	YP_008126473.1|Synechococcus phage S-IOM18|hypothetical protein SWYG_00150	YP_007877680.1|Cyanophage P-RSM1|hypothetical protein CPPG_00129	YP_004323788.1|Prochlorococcus phage Syn33|hypothetical protein Syn33_181	YP_004322846.1|Synechococcus phage S-ShM2|hypothetical protein SShM2_180	AGH56496.1|Cyanophage Syn10|hypothetical protein	AGH07673.1|Cyanophage S-SSM6a|hypothetical protein	AGH56375.1|Cyanophage Syn2|hypothetical protein	YP_004324104.1|Synechococcus phage S-SSM7|hypothetical protein SSSM7_051	YP_007877884.1|Cyanophage Syn30|hypothetical protein CPRG_00120	YP_007674533.1|Synechococcus phage S-SKS1|hypothetical protein SWZG_00175	YP_008125690.1|Synechococcus phage S-CAM8|hypothetical protein SXCG_00131	YP_009213564.1|Prochlorococcus phage P-TIM68|hypothetical protein	YP_009321076.1|Synechococcus phage S-CAM22|hypothetical protein T191209_164	YP_009322992.1|Synechococcus phage S-CAM7|hypothetical protein C490910_059	YP_007677333.1|Synechococcus phage S-SSM4|hypothetical protein CYXG_00144	AGN12201.1|Prochlorococcus phage P-SSM5|hypothetical protein
Ortholog_16	YP_004324108.1|Synechococcus phage S-SSM7|hypothetical protein SSSM7_055	AGH07677.1|Cyanophage S-SSM6a|hypothetical protein	YP_214309.1|Prochlorococcus phage P-SSM2|hypothetical protein PSSM2_077	AGN12199.1|Prochlorococcus phage P-SSM5|hypothetical protein
Ortholog_17	YP_004322213.1|Synechococcus phage S-SM2|hypothetical protein SSM2_057	YP_004324109.1|Synechococcus phage S-SSM7|hypothetical protein SSSM7_056	YP_195050.1|Synechococcus phage S-PM2|Hypothetical-Protein	YP_214302.1|Prochlorococcus phage P-SSM2|hypothetical protein PSSM2_070	AGG54325.1|Cyanophage S-SSM6b|hypothetical protein	AGH07678.1|Cyanophage S-SSM6a|hypothetical protein	YP_004508682.1|Synechococcus phage S-CRM01|hypothetical cyanophage protein	YP_007673803.1|Prochlorococcus phage MED4-213|hypothetical protein CPMG_00057	YP_009134301.1|Synechococcus phage ACG-2014f|hypothetical protein Syn7803C90_90	YP_007677223.1|Synechococcus phage S-SSM4|hypothetical protein CYXG_00034	YP_004323195.1|Prochlorococcus phage P-RSM4|hypothetical protein PRSM4_066	YP_007674571.1|Synechococcus phage S-SKS1|hypothetical protein SWZG_00213	YP_004324666.1|Synechococcus phage S-SSM5|hypothetical protein SSSM5_063	YP_007877587.1|Cyanophage P-RSM1|hypothetical protein CPPG_00035	YP_004322484.1|Prochlorococcus phage P-HM1|hypothetical protein PHM1_059	AGN12205.1|Prochlorococcus phage P-SSM5|hypothetical protein	YP_004323430.1|Prochlorococcus phage P-HM2|hypothetical protein PHM2_061
Ortholog_18	AGN12189.1|Prochlorococcus phage P-SSM5|hypothetical protein	AGH26553.1|Cyanophage P-RSM3|hypothetical protein	YP_008130122.1|Prochlorococcus phage P-SSM3|hypothetical protein PRAG_00196	YP_009213574.1|Prochlorococcus phage P-TIM68|hypothetical protein	YP_214318.1|Prochlorococcus phage P-SSM2|hypothetical protein PSSM2_086	YP_007001558.1|Synechococcus phage metaG-MbCM1|hypothetical protein	YP_004323211.1|Prochlorococcus phage P-RSM4|hypothetical protein PRSM4_082	YP_004324112.1|Synechococcus phage S-SSM7|hypothetical protein SSSM7_059	YP_007677224.1|Synechococcus phage S-SSM4|hypothetical protein CYXG_00035	YP_214626.1|Prochlorococcus phage P-SSM4|hypothetical protein PSSM4_065	YP_009188144.1|Cyanophage P-TIM40|hypothetical protein PTIM40_69	AGG54324.1|Cyanophage S-SSM6b|hypothetical protein	YP_007877578.1|Cyanophage P-RSM1|hypothetical protein CPPG_00026	YP_004323428.1|Prochlorococcus phage P-HM2|hypothetical protein PHM2_059	YP_004322482.1|Prochlorococcus phage P-HM1|hypothetical protein PHM1_057	YP_004324897.1|Prochlorococcus phage P-SSM7|hypothetical protein PSSM7_066	AGH07681.1|Cyanophage S-SSM6a|hypothetical protein	YP_007673805.1|Prochlorococcus phage MED4-213|hypothetical protein CPMG_00059	YP_004324675.1|Synechococcus phage S-SSM5|hypothetical protein SSSM5_072	YP_007675181.1|Cyanophage P-RSM6|hypothetical protein CPXG_00144
Ortholog_19	YP_009134286.1|Synechococcus phage ACG-2014f|hypothetical protein Syn7803C90_75	YP_004322972.1|Synechococcus phage S-SM1|hypothetical protein SSM1_081	YP_004324123.1|Synechococcus phage S-SSM7|hypothetical protein SSSM7_070	YP_007001551.1|Synechococcus phage metaG-MbCM1|hypothetical protein	AGH57770.1|Synechococcus phage KBS-M-1A|hypothetical protein	YP_214317.1|Prochlorococcus phage P-SSM2|hypothetical protein PSSM2_085	AGH07668.1|Cyanophage S-SSM6a|hypothetical protein	YP_009302155.1|Cyanophage S-RIM50|hypothetical protein R290704_074	YP_009322480.1|Synechococcus phage S-CAM9|hypothetical protein N161109_045	YP_004324096.1|Synechococcus phage S-SSM7|hypothetical protein SSSM7_043	YP_007518149.1|Synechococcus phage S-RIM8 A.HR1|hypothetical protein SXDG_00072	YP_007877788.1|Cyanophage Syn30|hypothetical protein CPRG_00024	AGH07692.1|Cyanophage S-SSM6a|hypothetical protein	AGN12190.1|Prochlorococcus phage P-SSM5|hypothetical protein	YP_008126370.1|Synechococcus phage S-IOM18|hypothetical protein SWYG_00044	YP_009213588.1|Prochlorococcus phage P-TIM68|hypothetical protein	YP_004324678.1|Synechococcus phage S-SSM5|hypothetical protein SSSM5_075
Ortholog_20	YP_214453.1|Prochlorococcus phage P-SSM2|hypothetical protein PSSM2_222	YP_004324143.1|Synechococcus phage S-SSM7|hypothetical protein SSSM7_090	AGN12371.1|Prochlorococcus phage P-SSM5|hypothetical protein	AGH07707.1|Cyanophage S-SSM6a|hypothetical protein
Ortholog_21	AGN12164.1|Prochlorococcus phage P-SSM5|hypothetical protein	YP_009322502.1|Synechococcus phage S-CAM9|hypothetical protein N161109_067	YP_004324148.1|Synechococcus phage S-SSM7|hypothetical protein SSSM7_095	YP_007006017.1|Cyanophage S-TIM5|hypothetical protein	YP_009323175.1|Synechococcus phage S-CAM7|hypothetical protein C490910_243	YP_009213593.1|Prochlorococcus phage P-TIM68|hypothetical protein	YP_214338.1|Prochlorococcus phage P-SSM2|hypothetical protein PSSM2_106	YP_009134322.1|Synechococcus phage ACG-2014f|hypothetical protein Syn7803C90_111	YP_007674529.1|Synechococcus phage S-SKS1|hypothetical protein SWZG_00171	YP_004322247.1|Synechococcus phage S-SM2|hypothetical protein SSM2_091	AGH07712.1|Cyanophage S-SSM6a|hypothetical protein
Ortholog_22	YP_004324149.1|Synechococcus phage S-SSM7|hypothetical protein SSSM7_096	AGH07713.1|Cyanophage S-SSM6a|hypothetical protein	AGN12179.1|Prochlorococcus phage P-SSM5|hypothetical protein	YP_214327.1|Prochlorococcus phage P-SSM2|hypothetical protein PSSM2_095
Ortholog_23	YP_009134062.1|Synechococcus phage ACG-2014j|base plate wedge subunit	AMO43335.1|Cyanophage S-RIM44|baseplate wedge subunit	YP_008125614.1|Synechococcus phage S-CAM8|hypothetical protein SXCG_00003	YP_007674525.1|Synechococcus phage S-SKS1|hypothetical protein SWZG_00167	AGH57963.1|Synechococcus phage KBS-M-1A|hypothetical protein	AGN12161.1|Prochlorococcus phage P-SSM5|hypothetical protein	YP_007877767.1|Cyanophage Syn30|hypothetical protein CPRG_00003	YP_007673783.1|Prochlorococcus phage MED4-213|hypothetical protein CPMG_00037	YP_009007937.1|Synechococcus phage S-MbCM100|base plate wedge subunit	YP_004322991.1|Synechococcus phage S-SM1|base plate wedge subunit	YP_004324152.1|Synechococcus phage S-SSM7|base plate wedge subunit	AGH57257.1|Cyanophage S-SSM2|hypothetical protein	YP_007675167.1|Cyanophage P-RSM6|hypothetical protein CPXG_00130	YP_007518168.1|Synechococcus phage S-RIM8 A.HR1|gp25	YP_009301601.1|Cyanophage S-RIM32|baseplate wedge subunit	YP_009321346.1|Synechococcus phage S-CAM3|baseplate wedge subunit	YP_004323697.1|Prochlorococcus phage Syn33|base plate wedge subunit	YP_004508434.1|Synechococcus phage S-CRM01|T4-like baseplate wedge	AGH56573.1|Cyanophage Syn10|hypothetical protein	YP_214341.1|Prochlorococcus phage P-SSM2|base plate wedge subunit	YP_009140653.1|Synechococcus phage ACG-2014b|base plate wedge subunit	YP_004322510.1|Prochlorococcus phage P-HM1|base plate wedge subunit	YP_004322251.1|Synechococcus phage S-SM2|base plate wedge subunit	YP_003097387.1|Synechococcus phage S-RSM4|baseplate wedge subunit	YP_004324695.1|Synechococcus phage S-SSM5|base plate wedge subunit	YP_195113.1|Synechococcus phage S-PM2|base plate wedge subunit	YP_009134328.1|Synechococcus phage ACG-2014f|base plate wedge subunit	AIX46566.1|Synechococcus phage ACG-2014a|base plate wedge subunit	YP_009140867.1|Synechococcus phage ACG-2014i|base plate wedge subunit	YP_007877555.1|Cyanophage P-RSM1|hypothetical protein CPPG_00003	YP_008126389.1|Synechococcus phage S-IOM18|hypothetical protein SWYG_00063	YP_007677246.1|Synechococcus phage S-SSM4|hypothetical protein CYXG_00057	YP_004323233.1|Prochlorococcus phage P-RSM4|base plate wedge subunit	YP_007001804.1|Synechococcus phage ACG-2014c|gp25 base plate wedge subunit	YP_008130140.1|Prochlorococcus phage P-SSM3|hypothetical protein PRAG_00214	YP_004323919.1|Synechococcus phage Syn19|base plate wedge subunit	YP_004323453.1|Prochlorococcus phage P-HM2|base plate wedge subunit	AGG54301.1|Cyanophage S-SSM6b|hypothetical protein	YP_009134583.1|Synechococcus phage ACG-2014e|base plate wedge subunit	YP_009302173.1|Cyanophage S-RIM50|baseplate wedge subunit	YP_717766.1|Synechococcus phage syn9|baseplate wedge subunit	YP_004322757.1|Synechococcus phage S-ShM2|base plate wedge subunit	AGH56492.1|Cyanophage Syn2|hypothetical protein	YP_009322505.1|Synechococcus phage S-CAM9|baseplate wedge subunit	YP_009320520.1|Synechococcus phage S-CAM4|baseplate wedge subunit	AGH07716.1|Cyanophage S-SSM6a|hypothetical protein	YP_009213596.1|Prochlorococcus phage P-TIM68|putative baseplate wedge protein	YP_009323059.1|Synechococcus phage S-CAM7|baseplate wedge subunit	YP_007675548.1|Synechococcus phage S-RIM2 R1_1999|hypothetical protein SWTG_00058
Ortholog_24	YP_004324696.1|Synechococcus phage S-SSM5|baseplate wedge	AGH56572.1|Cyanophage Syn10|baseplate wedge subunit	YP_009321347.1|Synechococcus phage S-CAM3|baseplate wedge subunit	YP_004322992.1|Synechococcus phage S-SM1|baseplate wedge	YP_004322758.1|Synechococcus phage S-ShM2|baseplate wedge	YP_008130141.1|Prochlorococcus phage P-SSM3|hypothetical protein PRAG_00215	YP_007675549.1|Synechococcus phage S-RIM2 R1_1999|baseplate wedge subunit	AIX46567.1|Synechococcus phage ACG-2014a|baseplate wedge protein	YP_009008210.1|Synechococcus phage ACG-2014h|baseplate wedge	YP_009320521.1|Synechococcus phage S-CAM4|baseplate wedge subunit	YP_009213597.1|Prochlorococcus phage P-TIM68|putative baseplate wedge	YP_004323698.1|Prochlorococcus phage Syn33|baseplate wedge	YP_007877554.1|Cyanophage P-RSM1|hypothetical protein CPPG_00002	YP_007001805.1|Synechococcus phage ACG-2014c|gp6 baseplate wedge protein	AGH57962.1|Synechococcus phage KBS-M-1A|hypothetical protein	YP_004508437.1|Synechococcus phage S-CRM01|baseplate wedge subunit	YP_009134584.1|Synechococcus phage ACG-2014e|baseplate wedge protein	YP_009302174.1|Cyanophage S-RIM50|baseplate wedge subunit	YP_008126390.1|Synechococcus phage S-IOM18|hypothetical protein SWYG_00064	YP_004324464.1|Prochlorococcus phage Syn1|baseplate wedge	AGH07717.1|Cyanophage S-SSM6a|baseplate wedge subunit	YP_717767.1|Synechococcus phage syn9|baseplate wedge subunit	YP_009134063.1|Synechococcus phage ACG-2014j|baseplate wedge protein	AGH57256.1|Cyanophage S-SSM2|hypothetical protein	YP_009301602.1|Cyanophage S-RIM32|baseplate wedge subunit	YP_009133643.1|Synechococcus phage ACG-2014g|baseplate wedge protein	AGG54300.1|Cyanophage S-SSM6b|hypothetical protein	YP_009134329.1|Synechococcus phage ACG-2014f|baseplate wedge protein	YP_007677247.1|Synechococcus phage S-SSM4|baseplate wedge subunit	AGH26534.1|Cyanophage P-RSM3|hypothetical protein	YP_007672928.1|Synechococcus phage S-CAM1|baseplate wedge subunit	YP_009133413.1|Synechococcus phage ACG-2014d|baseplate wedge protein	YP_009140868.1|Synechococcus phage ACG-2014i|baseplate wedge protein	YP_009324246.1|Synechococcus phage S-WAM2|baseplate wedge subunit	YP_007518169.1|Synechococcus phage S-RIM8 A.HR1|gp6	YP_004322252.1|Synechococcus phage S-SM2|baseplate wedge	AMO43336.1|Cyanophage S-RIM44|baseplate wedge subunit	YP_214640.1|Prochlorococcus phage P-SSM4|baseplate wedge	YP_009140654.1|Synechococcus phage ACG-2014b|baseplate wedge protein	YP_004322511.1|Prochlorococcus phage P-HM1|baseplate wedge	YP_004323234.1|Prochlorococcus phage P-RSM4|baseplate wedge	YP_008125615.1|Synechococcus phage S-CAM8|hypothetical protein SXCG_00002	YP_009320990.1|Synechococcus phage S-CAM22|baseplate wedge subunit	YP_214342.1|Prochlorococcus phage P-SSM2|baseplate wedge	YP_004323454.1|Prochlorococcus phage P-HM2|baseplate wedge	YP_003097386.1|Synechococcus phage S-RSM4|baseplate wedge subunit	YP_195114.1|Synechococcus phage S-PM2|baseplate wedge	YP_007674524.1|Synechococcus phage S-SKS1|baseplate wedge subunit	YP_009007938.1|Synechococcus phage S-MbCM100|baseplate wedge
Ortholog_25	YP_007001592.1|Synechococcus phage metaG-MbCM1|structural protein	YP_009140870.1|Synechococcus phage ACG-2014i|baseplate wedge protein	YP_009301605.1|Cyanophage S-RIM32|baseplate wedge protein	AGH07721.1|Cyanophage S-SSM6a|hypothetical protein	YP_009324248.1|Synechococcus phage S-WAM2|baseplate wedge	YP_009008212.1|Synechococcus phage ACG-2014h|baseplate wedge	YP_009321349.1|Synechococcus phage S-CAM3|baseplate wedge	AGH56297.1|Cyanophage Syn2|hypothetical protein	YP_009134586.1|Synechococcus phage ACG-2014e|baseplate wedge protein	YP_009320523.1|Synechococcus phage S-CAM4|hypothetical protein S330809_090	YP_717771.1|Synechococcus phage syn9|baseplate wedge	YP_008125619.1|Synechococcus phage S-CAM8|hypothetical protein SXCG_00202	YP_007674521.1|Synechococcus phage S-SKS1|hypothetical protein SWZG_00162	YP_004324157.1|Synechococcus phage S-SSM7|baseplate wedge	YP_004323924.1|Synechococcus phage Syn19|baseplate wedge	YP_007518173.1|Synechococcus phage S-RIM8 A.HR1|gp8	YP_009213600.1|Prochlorococcus phage P-TIM68|putative baseplate wedge	YP_009302178.1|Cyanophage S-RIM50|baseplate wedge protein	AGG54295.1|Cyanophage S-SSM6b|hypothetical protein	YP_007675553.1|Synechococcus phage S-RIM2 R1_1999|baseplate wedge	YP_003097384.1|Synechococcus phage S-RSM4|baseplate wedge subunit	AGH26530.1|Cyanophage P-RSM3|hypothetical protein	YP_007877970.1|Cyanophage Syn30|hypothetical protein CPRG_00207	YP_009320994.1|Synechococcus phage S-CAM22|baseplate wedge protein	YP_004324467.1|Prochlorococcus phage Syn1|baseplate wedge	YP_008126394.1|Synechococcus phage S-IOM18|hypothetical protein SWYG_00068	YP_009133647.1|Synechococcus phage ACG-2014g|baseplate wedge protein	YP_004324700.1|Synechococcus phage S-SSM5|baseplate wedge	YP_008130144.1|Prochlorococcus phage P-SSM3|hypothetical protein PRAG_00219	YP_007672926.1|Synechococcus phage S-CAM1|baseplate wedge	YP_009188178.1|Cyanophage P-TIM40|baseplate wedge	YP_004323702.1|Prochlorococcus phage Syn33|baseplate wedge	YP_009325078.1|Synechococcus phage S-WAM1|baseplate wedge	YP_007673780.1|Prochlorococcus phage MED4-213|hypothetical protein CPMG_00034	YP_004322254.1|Synechococcus phage S-SM2|baseplate wedge	YP_009323062.1|Synechococcus phage S-CAM7|baseplate wedge	YP_007677252.1|Synechococcus phage S-SSM4|baseplate wedge	YP_009134065.1|Synechococcus phage ACG-2014j|baseplate wedge protein	AGN12476.1|Prochlorococcus phage P-SSM5|hypothetical protein	AGH56568.1|Cyanophage Syn10|hypothetical protein	YP_004322764.1|Synechococcus phage S-ShM2|baseplate wedge	YP_004508441.1|Synechococcus phage S-CRM01|baseplate wedge	YP_214644.1|Prochlorococcus phage P-SSM4|baseplate wedge	AGH57457.1|Cyanophage S-SSM2|baseplate wedge	YP_007001809.1|Synechococcus phage ACG-2014c|gp8 baseplate wedge protein	YP_009133418.1|Synechococcus phage ACG-2014d|baseplate wedge protein	YP_195117.1|Synechococcus phage S-PM2|baseplate wedge	YP_009140658.1|Synechococcus phage ACG-2014b|baseplate wedge protein	YP_004323456.1|Prochlorococcus phage P-HM2|baseplate wedge
Ortholog_26	YP_008125621.1|Synechococcus phage S-CAM8|hypothetical protein SXCG_00200	YP_009213602.1|Prochlorococcus phage P-TIM68|hypothetical protein	YP_009008214.1|Synechococcus phage ACG-2014h|hypothetical protein S-MbCM7_080	YP_007675159.1|Cyanophage P-RSM6|hypothetical protein CPXG_00122	YP_009134333.1|Synechococcus phage ACG-2014f|hypothetical protein Syn7803C90_122	AGH07723.1|Cyanophage S-SSM6a|hypothetical protein	YP_007001811.1|Synechococcus phage ACG-2014c|hypothetical protein	AGH26735.1|Cyanophage P-RSM3|hypothetical protein	YP_007672924.1|Synechococcus phage S-CAM1|hypothetical protein SXBG_00009	YP_009320996.1|Synechococcus phage S-CAM22|hypothetical protein T191209_084	YP_009301607.1|Cyanophage S-RIM32|hypothetical protein R1080702_105	YP_004322256.1|Synechococcus phage S-SM2|hypothetical protein SSM2_100	YP_007518175.1|Synechococcus phage S-RIM8 A.HR1|gp106	YP_007673778.1|Prochlorococcus phage MED4-213|hypothetical protein CPMG_00032	AGN12472.1|Prochlorococcus phage P-SSM5|hypothetical protein	YP_004323240.1|Prochlorococcus phage P-RSM4|hypothetical protein PRSM4_111	YP_009325080.1|Synechococcus phage S-WAM1|hypothetical protein P090810_091	YP_008130145.1|Prochlorococcus phage P-SSM3|hypothetical protein PRAG_00221	YP_007877759.1|Cyanophage P-RSM1|hypothetical protein CPPG_00208	YP_004324927.1|Prochlorococcus phage P-SSM7|hypothetical protein PSSM7_096	YP_004324159.1|Synechococcus phage S-SSM7|hypothetical protein SSSM7_106	YP_009302180.1|Cyanophage S-RIM50|hypothetical protein R290704_099	YP_195119.1|Synechococcus phage S-PM2|Hypothetical-Protein	YP_009321351.1|Synechococcus phage S-CAM3|hypothetical protein C421010_088	AGH56566.1|Cyanophage Syn10|hypothetical protein	YP_214348.1|Prochlorococcus phage P-SSM2|hypothetical protein PSSM2_116	YP_214646.1|Prochlorococcus phage P-SSM4|hypothetical protein PSSM4_085	YP_007001594.1|Synechococcus phage metaG-MbCM1|hypothetical protein	YP_008126396.1|Synechococcus phage S-IOM18|hypothetical protein SWYG_00070	YP_009133649.1|Synechococcus phage ACG-2014g|hypothetical protein Syn7803US105_89	YP_004322998.1|Synechococcus phage S-SM1|hypothetical protein SSM1_107	YP_004324469.1|Prochlorococcus phage Syn1|hypothetical protein Syn1_098	YP_004324702.1|Synechococcus phage S-SSM5|hypothetical protein SSSM5_099	YP_009007944.1|Synechococcus phage S-MbCM100|hypothetical protein S-MbCM100_087	YP_009320525.1|Synechococcus phage S-CAM4|hypothetical protein S330809_092	AGH57956.1|Synechococcus phage KBS-M-1A|hypothetical protein	YP_009140660.1|Synechococcus phage ACG-2014b|hypothetical protein Syn7803C100_92	YP_004322766.1|Synechococcus phage S-ShM2|hypothetical protein SShM2_100	AGH56299.1|Cyanophage Syn2|hypothetical protein	YP_004508443.1|Synechococcus phage S-CRM01|hypothetical cyanophage protein	AIX46573.1|Synechococcus phage ACG-2014a|hypothetical protein	YP_717773.1|Synechococcus phage syn9|gp106	AMO43341.1|Cyanophage S-RIM44|hypothetical protein	YP_004323458.1|Prochlorococcus phage P-HM2|hypothetical protein PHM2_089	YP_004322515.1|Prochlorococcus phage P-HM1|hypothetical protein PHM1_090	YP_007675555.1|Synechococcus phage S-RIM2 R1_1999|hypothetical protein SWTG_00065	AGH57455.1|Cyanophage S-SSM2|hypothetical protein	YP_004323926.1|Synechococcus phage Syn19|hypothetical protein Syn19_093	YP_009134067.1|Synechococcus phage ACG-2014j|hypothetical protein Syn7803US103_85
Ortholog_27	YP_004323459.1|Prochlorococcus phage P-HM2|hypothetical protein PHM2_090	YP_214445.1|Prochlorococcus phage P-SSM2|hypothetical protein PSSM2_214	YP_007672918.1|Synechococcus phage S-CAM1|hypothetical protein SXBG_00003	YP_009322511.1|Synechococcus phage S-CAM9|hypothetical protein N161109_076	YP_004322258.1|Synechococcus phage S-SM2|hypothetical protein SSM2_102	AGH07724.1|Cyanophage S-SSM6a|hypothetical protein	AGN12380.1|Prochlorococcus phage P-SSM5|hypothetical protein	YP_004324160.1|Synechococcus phage S-SSM7|hypothetical protein SSSM7_107	YP_007673777.1|Prochlorococcus phage MED4-213|hypothetical protein CPMG_00031	YP_009321354.1|Synechococcus phage S-CAM3|hypothetical protein C421010_091	YP_007674519.1|Synechococcus phage S-SKS1|hypothetical protein SWZG_00159	YP_009213603.1|Prochlorococcus phage P-TIM68|hypothetical protein	YP_004322516.1|Prochlorococcus phage P-HM1|hypothetical protein PHM1_091
Ortholog_28	AGH07729.1|Cyanophage S-SSM6a|hypothetical protein	YP_214531.1|Prochlorococcus phage P-SSM2|hypothetical protein PSSM2_300	YP_009321359.1|Synechococcus phage S-CAM3|hypothetical protein C421010_096	YP_007673143.1|Synechococcus phage S-CAM1|hypothetical protein SXBG_00230	AGN12299.1|Prochlorococcus phage P-SSM5|hypothetical protein	YP_004324165.1|Synechococcus phage S-SSM7|hypothetical protein SSSM7_112
Ortholog_29	AGN12291.1|Prochlorococcus phage P-SSM5|carbamoyltransferase	AGH07737.1|Cyanophage S-SSM6a|nodulation protein	YP_007673134.1|Synechococcus phage S-CAM1|carbamoyltransferase	YP_008125569.1|Synechococcus phage S-CAM8|carbamoyltransferase	YP_004324644.1|Synechococcus phage S-SSM5|carbamoyltransferase	YP_004323176.1|Prochlorococcus phage P-RSM4|carbamoyltransferase	YP_214539.1|Prochlorococcus phage P-SSM2|carbamoyltransferase	YP_009321368.1|Synechococcus phage S-CAM3|carbamoyltransferase	YP_004324174.1|Synechococcus phage S-SSM7|carbamoyltransferase	YP_214409.1|Prochlorococcus phage P-SSM2|Nol
Ortholog_30	YP_214540.1|Prochlorococcus phage P-SSM2|putative nucleotidyltransferase	YP_007673133.1|Synechococcus phage S-CAM1|bifunctional heptose 7-phosphate kinase/heptose 1-phosphate adenyltransferase	YP_004322350.1|Synechococcus phage S-SM2|putative nucleotidyltransferase	YP_009213705.1|Prochlorococcus phage P-TIM68|putative nucleotidyltransferase	AGN12290.1|Prochlorococcus phage P-SSM5|bifunctional heptose 7-phosphate kinase/heptose 1-phosphate adenyltransferase	AGH07742.1|Cyanophage S-SSM6a|glycerol-3-phosphate cytidylyltransferase	YP_004324179.1|Synechococcus phage S-SSM7|putative nucleotidyltransferase
Ortholog_31	YP_007673132.1|Synechococcus phage S-CAM1|hypothetical protein SXBG_00219	AGN12289.1|Prochlorococcus phage P-SSM5|ADP-heptose synthase	YP_009321370.1|Synechococcus phage S-CAM3|ADP-heptose synthase / D-glycero-beta-D-manno-heptose 7-phosphate kinase	YP_009213703.1|Prochlorococcus phage P-TIM68|putative carbohydrate kinase	YP_004324180.1|Synechococcus phage S-SSM7|putative carbohydrate kinase	YP_214541.1|Prochlorococcus phage P-SSM2|putative carbohydrate kinase	AGH07743.1|Cyanophage S-SSM6a|rfaE bifunctional protein	YP_004322347.1|Synechococcus phage S-SM2|putative carbohydrate kinase
Ortholog_32	AMO43385.1|Cyanophage S-RIM44|hypothetical protein	YP_007673079.1|Synechococcus phage S-CAM1|hypothetical protein SXBG_00166	YP_009301654.1|Cyanophage S-RIM32|hypothetical protein R1080702_152	AGH07744.1|Cyanophage S-SSM6a|hypothetical protein	YP_009134542.1|Synechococcus phage ACG-2014e|hypothetical protein Syn7803C2_40	YP_195158.1|Synechococcus phage S-PM2|Hypothetical-Protein	YP_004324513.1|Prochlorococcus phage Syn1|hypothetical protein Syn1_142	YP_214235.1|Prochlorococcus phage P-SSM2|hypothetical protein PSSM2_003	YP_009320473.1|Synechococcus phage S-CAM4|hypothetical protein S330809_040	YP_004323511.1|Prochlorococcus phage P-HM2|hypothetical protein PHM2_142	YP_009134291.1|Synechococcus phage ACG-2014f|hypothetical protein Syn7803C90_80	YP_009213513.1|Prochlorococcus phage P-TIM68|hypothetical protein	YP_004324181.1|Synechococcus phage S-SSM7|hypothetical protein SSSM7_128	YP_009134022.1|Synechococcus phage ACG-2014j|hypothetical protein Syn7803US103_40	YP_009321426.1|Synechococcus phage S-CAM3|hypothetical protein C421010_163	AGN12266.1|Prochlorococcus phage P-SSM5|hypothetical protein	YP_007673944.1|Prochlorococcus phage MED4-213|hypothetical protein CPMG_00199	YP_004322568.1|Prochlorococcus phage P-HM1|hypothetical protein PHM1_143
Ortholog_33	YP_214419.1|Prochlorococcus phage P-SSM2|hypothetical protein PSSM2_187	YP_004324182.1|Synechococcus phage S-SSM7|hypothetical protein SSSM7_129	AGN12408.1|Prochlorococcus phage P-SSM5|hypothetical protein	AGH07745.1|Cyanophage S-SSM6a|hypothetical protein
Ortholog_34	AGN12288.1|Prochlorococcus phage P-SSM5|hypothetical protein	YP_214542.1|Prochlorococcus phage P-SSM2|phosphoheptose isomerase	YP_004322357.1|Synechococcus phage S-SM2|phosphoheptose isomerase	AGH07746.1|Cyanophage S-SSM6a|hypothetical protein	YP_007673131.1|Synechococcus phage S-CAM1|hypothetical protein SXBG_00218	YP_009213707.1|Prochlorococcus phage P-TIM68|putative phosphoheptose isomerase	YP_009321371.1|Synechococcus phage S-CAM3|phosphoheptose isomerase 1	YP_004324183.1|Synechococcus phage S-SSM7|phosphoheptose isomerase	YP_007674405.1|Synechococcus phage S-SKS1|hypothetical protein SWZG_00040
Ortholog_35	YP_009213706.1|Prochlorococcus phage P-TIM68|putative nucleotidyltransferase	AGN12287.1|Prochlorococcus phage P-SSM5|hypothetical protein	YP_009321372.1|Synechococcus phage S-CAM3|glucose-1-phosphate adenylyltransferase related protein	AGH07747.1|Cyanophage S-SSM6a|hypothetical protein	YP_004322358.1|Synechococcus phage S-SM2|putative nucleotidyltransferase	YP_007673130.1|Synechococcus phage S-CAM1|hypothetical protein SXBG_00217	YP_004324184.1|Synechococcus phage S-SSM7|putative nucleotidyltransferase	YP_214543.1|Prochlorococcus phage P-SSM2|putative nucleotidyltransferase
Ortholog_36	YP_009321373.1|Synechococcus phage S-CAM3|ADP-L-glycero-D-manno-heptose-6-epimerase	YP_007673129.1|Synechococcus phage S-CAM1|ADP-L-glycero-D-manno-heptose-6-epimerase	YP_214544.1|Prochlorococcus phage P-SSM2|putative nucleotide-sugar epimerase	AGN12286.1|Prochlorococcus phage P-SSM5|ADP-glyceromanno-heptose 6-epimerase	AGH07446.1|Cyanophage S-SSM6a|ADP-glyceromanno-heptose 6-epimerase	YP_004324186.1|Synechococcus phage S-SSM7|putative nucleotide-sugar epimerase	YP_004322349.1|Synechococcus phage S-SM2|putative nucleotide-sugar epimerase	YP_009213704.1|Prochlorococcus phage P-TIM68|putative nucleotide-sugar epimerase
Ortholog_37	YP_004323243.1|Prochlorococcus phage P-RSM4|neck protein	YP_007673763.1|Prochlorococcus phage MED4-213|hypothetical protein CPMG_00017	YP_007001814.1|Synechococcus phage ACG-2014c|gp13 neck protein	YP_003097363.1|Synechococcus phage S-RSM4|neck protein	YP_004322769.1|Synechococcus phage S-ShM2|neck protein	AGH56302.1|Cyanophage Syn2|neck protein	YP_009140663.1|Synechococcus phage ACG-2014b|neck protein	YP_009134336.1|Synechococcus phage ACG-2014f|neck protein	YP_007877756.1|Cyanophage P-RSM1|neck protein	AGN12468.1|Prochlorococcus phage P-SSM5|hypothetical protein	YP_009133652.1|Synechococcus phage ACG-2014g|neck protein	YP_009323066.1|Synechococcus phage S-CAM7|neck protein	YP_009140878.1|Synechococcus phage ACG-2014i|neck protein	YP_214352.1|Prochlorococcus phage P-SSM2|neck protein	YP_004324477.1|Prochlorococcus phage Syn1|neck protein	YP_007001598.1|Synechococcus phage metaG-MbCM1|gp13 neck protein	AGH56563.1|Cyanophage Syn10|neck protein	YP_004324188.1|Synechococcus phage S-SSM7|neck protein	YP_007518178.1|Synechococcus phage S-RIM8 A.HR1|neck protein	YP_009134083.1|Synechococcus phage ACG-2014j|neck protein	YP_009301617.1|Cyanophage S-RIM32|neck protein	YP_009320541.1|Synechococcus phage S-CAM4|neck protein	YP_009008223.1|Synechococcus phage ACG-2014h|neck protein	YP_009188183.1|Cyanophage P-TIM40|neck protein	YP_007673126.1|Synechococcus phage S-CAM1|neck protein	YP_009213604.1|Prochlorococcus phage P-TIM68|putative neck protein	YP_009302183.1|Cyanophage S-RIM50|neck protein	YP_007675156.1|Cyanophage P-RSM6|hypothetical protein CPXG_00119	YP_004323001.1|Synechococcus phage S-SM1|neck protein	YP_009321376.1|Synechococcus phage S-CAM3|neck protein	YP_004322259.1|Synechococcus phage S-SM2|neck protein	AGH26732.1|Cyanophage P-RSM3|hypothetical protein	YP_008126399.1|Synechococcus phage S-IOM18|neck protein	YP_195127.1|Synechococcus phage S-PM2|neck protein	AGH07448.1|Cyanophage S-SSM6a|neck protein	AGG54290.1|Cyanophage S-SSM6b|neck protein	YP_009133423.1|Synechococcus phage ACG-2014d|neck protein	AGH57452.1|Cyanophage S-SSM2|hypothetical protein	AIX46576.1|Synechococcus phage ACG-2014a|neck protein	YP_008129935.1|Prochlorococcus phage P-SSM3|hypothetical protein PRAG_00002	YP_004324930.1|Prochlorococcus phage P-SSM7|neck protein	YP_004323929.1|Synechococcus phage Syn19|neck protein	YP_004323476.1|Prochlorococcus phage P-HM2|neck protein	YP_004324705.1|Synechococcus phage S-SSM5|neck protein	YP_009325083.1|Synechococcus phage S-WAM1|hypothetical protein P090810_094	AGH57953.1|Synechococcus phage KBS-M-1A|hypothetical protein	YP_008125624.1|Synechococcus phage S-CAM8|neck protein	YP_007677257.1|Synechococcus phage S-SSM4|neck protein	YP_009134594.1|Synechococcus phage ACG-2014e|neck protein
Ortholog_38	YP_009133437.1|Synechococcus phage ACG-2014d|terminase large subunit	YP_009320556.1|Synechococcus phage S-CAM4|terminase large subunit	YP_007877741.1|Cyanophage P-RSM1|hypothetical protein CPPG_00190	YP_004323723.1|Prochlorococcus phage Syn33|terminase DNA packaging enzyme large subunit	YP_009134344.1|Synechococcus phage ACG-2014f|terminase large subunit	YP_004322538.1|Prochlorococcus phage P-HM1|terminase DNA packaging enzyme large subunit	YP_009140890.1|Synechococcus phage ACG-2014i|terminase large subunit	YP_009213610.1|Prochlorococcus phage P-TIM68|putative terminase DNA packaging enzyme large subunit	AGH57440.1|Cyanophage S-SSM2|terminase large subunit	YP_004323261.1|Prochlorococcus phage P-RSM4|terminase DNA packaging enzyme large subunit	YP_009321015.1|Synechococcus phage S-CAM22|terminase large subunit	YP_004324193.1|Synechococcus phage S-SSM7|terminase DNA packaging enzyme large subunit	YP_007675141.1|Cyanophage P-RSM6|terminase large subunit	YP_009302203.1|Cyanophage S-RIM50|terminase large subunit	YP_008126418.1|Synechococcus phage S-IOM18|terminase large subunit	AGH56317.1|Cyanophage Syn2|terminase large subunit	YP_004324722.1|Synechococcus phage S-SSM5|terminase DNA packaging enzyme large subunit	YP_195134.1|Synechococcus phage S-PM2|terminase DNA packaging enzyme large subunit	YP_004324947.1|Prochlorococcus phage P-SSM7|terminase DNA packaging enzyme large subunit	YP_009321397.1|Synechococcus phage S-CAM3|terminase large subunit	YP_009007962.1|Synechococcus phage S-MbCM100|terminase DNA packaging enzyme	AGN12460.1|Prochlorococcus phage P-SSM5|terminase large subunit	YP_004324487.1|Prochlorococcus phage Syn1|terminase DNA packaging enzyme large subunit	YP_007877946.1|Cyanophage Syn30|hypothetical protein CPRG_00183	YP_003097347.1|Synechococcus phage S-RSM4|DNA terminase packaging enzyme large subunit	YP_007674510.1|Synechococcus phage S-SKS1|terminase large subunit	YP_004323484.1|Prochlorococcus phage P-HM2|terminase DNA packaging enzyme large subunit	AGH26719.1|Cyanophage P-RSM3|hypothetical protein	YP_004323947.1|Synechococcus phage Syn19|terminase DNA packaging enzyme large subunit	AMO43359.1|Cyanophage S-RIM44|terminase large subunit	AGH07453.1|Cyanophage S-SSM6a|terminase large subunit	YP_009134097.1|Synechococcus phage ACG-2014j|terminase large subunit	YP_009301627.1|Cyanophage S-RIM32|terminase large subunit	YP_717790.1|Synechococcus phage syn9|terminase large subunit	YP_004508468.1|Synechococcus phage S-CRM01|large terminase protein	YP_009133663.1|Synechococcus phage ACG-2014g|terminase large subunit	AGG54497.1|Cyanophage S-SSM6b|terminase large subunit	YP_009325102.1|Synechococcus phage S-WAM1|terminase large subunit	YP_009008239.1|Synechococcus phage ACG-2014h|terminase large subunit	YP_007518195.1|Synechococcus phage S-RIM8 A.HR1|gp17	YP_007001827.1|Synechococcus phage ACG-2014c|gp17 terminase large subunit	YP_009324280.1|Synechococcus phage S-WAM2|terminase large subunit	YP_007001615.1|Synechococcus phage metaG-MbCM1|gp17 terminase large subunit	YP_007675579.1|Synechococcus phage S-RIM2 R1_1999|terminase large subunit	YP_007673106.1|Synechococcus phage S-CAM1|terminase large subunit	YP_009188199.1|Cyanophage P-TIM40|terminase DNA packaging enzyme large subunit	YP_007677269.1|Synechococcus phage S-SSM4|terminase large subunit	YP_008125637.1|Synechococcus phage S-CAM8|terminase large subunit	YP_009134607.1|Synechococcus phage ACG-2014e|terminase large subunit
Ortholog_39	YP_004323263.1|Prochlorococcus phage P-RSM4|tail tube monomer	YP_009134610.1|Synechococcus phage ACG-2014e|tail tube monomer protein	YP_009320558.1|Synechococcus phage S-CAM4|tail tube protein	YP_004322540.1|Prochlorococcus phage P-HM1|tail tube monomer	YP_009302205.1|Cyanophage S-RIM50|tail tube monomer protein	YP_009140679.1|Synechococcus phage ACG-2014b|tail tube monomer protein	AMO43362.1|Cyanophage S-RIM44|tail tube protein	YP_008126420.1|Synechococcus phage S-IOM18|hypothetical protein SWYG_00095	YP_009007964.1|Synechococcus phage S-MbCM100|tail tube monomer	YP_009213615.1|Prochlorococcus phage P-TIM68|putative tail tube monomer	YP_007518197.1|Synechococcus phage S-RIM8 A.HR1|gp19	YP_007675581.1|Synechococcus phage S-RIM2 R1_1999|hypothetical protein SWTG_00091	YP_007001617.1|Synechococcus phage metaG-MbCM1|tail tube gp3 head-proximal tip protein	YP_009188206.1|Cyanophage P-TIM40|tail tube monomer	YP_004324950.1|Prochlorococcus phage P-SSM7|tail tube monomer	YP_007001829.1|Synechococcus phage ACG-2014c|gp19 tail tube monomer protein	YP_009134346.1|Synechococcus phage ACG-2014f|tail tube monomer protein	YP_007877944.1|Cyanophage Syn30|hypothetical protein CPRG_00181	AGH07456.1|Cyanophage S-SSM6a|tail tube protein	YP_009140893.1|Synechococcus phage ACG-2014i|tail tube monomer protein	YP_007673753.1|Prochlorococcus phage MED4-213|hypothetical protein CPMG_00007	YP_717797.1|Synechococcus phage syn9|tail tube	YP_004322785.1|Synechococcus phage S-ShM2|tail tube monomer	AGH57932.1|Synechococcus phage KBS-M-1A|hypothetical protein	YP_008125639.1|Synechococcus phage S-CAM8|hypothetical protein SXCG_00182	AIX46592.1|Synechococcus phage ACG-2014a|tail tube monomer protein	YP_004508470.1|Synechococcus phage S-CRM01|T4-like tail tube protein	YP_009321400.1|Synechococcus phage S-CAM3|tail tube protein	YP_009325104.1|Synechococcus phage S-WAM1|tail tube protein	YP_004324490.1|Prochlorococcus phage Syn1|tail tube monomer	YP_009321017.1|Synechococcus phage S-CAM22|tail fiber protein	YP_007677271.1|Synechococcus phage S-SSM4|tail tube protein	YP_009301629.1|Cyanophage S-RIM32|tail tube protein	YP_007675138.1|Cyanophage P-RSM6|tail tube protein	AGN12458.1|Prochlorococcus phage P-SSM5|tail tube protein	AGG54495.1|Cyanophage S-SSM6b|tail tube protein	YP_214362.1|Prochlorococcus phage P-SSM2|tail tube monomer	YP_004322269.1|Synechococcus phage S-SM2|tail tube monomer	YP_214664.1|Prochlorococcus phage P-SSM4|tail tube monomer	YP_007673104.1|Synechococcus phage S-CAM1|tail tube protein	YP_009133665.1|Synechococcus phage ACG-2014g|tail tube monomer protein	YP_008129948.1|Prochlorococcus phage P-SSM3|hypothetical protein PRAG_00017	YP_004323725.1|Prochlorococcus phage Syn33|tail tube monomer	YP_007674508.1|Synechococcus phage S-SKS1|tail tube monomer	AGH26717.1|Cyanophage P-RSM3|hypothetical protein	YP_004323949.1|Synechococcus phage Syn19|tail tube monomer	YP_009324282.1|Synechococcus phage S-WAM2|tail tube protein	YP_004324196.1|Synechococcus phage S-SSM7|tail tube monomer	AGH56319.1|Cyanophage Syn2|tail tube protein
Ortholog_40	AGH56320.1|Cyanophage Syn2|hypothetical protein	YP_004508471.1|Synechococcus phage S-CRM01|portal vertex head protein	YP_214363.1|Prochlorococcus phage P-SSM2|portal vertex protein of head	YP_004323264.1|Prochlorococcus phage P-RSM4|portal vertex protein of head	YP_009302206.1|Cyanophage S-RIM50|portal vertex of the head	YP_009007965.1|Synechococcus phage S-MbCM100|portal vertex protein	YP_009213616.1|Prochlorococcus phage P-TIM68|putative portal vertex protein of head	YP_004322270.1|Synechococcus phage S-SM2|portal vertex protein of head	YP_007001618.1|Synechococcus phage metaG-MbCM1|gp20' portal vertex head protein	YP_214665.1|Prochlorococcus phage P-SSM4|portal vertex protein of head	YP_009321018.1|Synechococcus phage S-CAM22|portal vertex of the head	AGH56544.1|Cyanophage Syn10|hypothetical protein	YP_007673752.1|Prochlorococcus phage MED4-213|portal vertex protein	YP_008126421.1|Synechococcus phage S-IOM18|capsid assembly protein	YP_009140894.1|Synechococcus phage ACG-2014i|portal vertex protein	YP_009323076.1|Synechococcus phage S-CAM7|portal vertex of the head	YP_009134101.1|Synechococcus phage ACG-2014j|portal vertex protein	YP_007877738.1|Cyanophage P-RSM1|portal protein	YP_007001830.1|Synechococcus phage ACG-2014c|gp20' portal vertex protein	YP_009324283.1|Synechococcus phage S-WAM2|portal vertex of the head	YP_009321401.1|Synechococcus phage S-CAM3|portal vertex of the head	YP_007675582.1|Synechococcus phage S-RIM2 R1_1999|capsid assembly protein	AGH57931.1|Synechococcus phage KBS-M-1A|portal protein	AGH57437.1|Cyanophage S-SSM2|portal protein	YP_004324725.1|Synechococcus phage S-SSM5|portal vertex protein of head	AIX46593.1|Synechococcus phage ACG-2014a|portal vertex protein	YP_004323950.1|Synechococcus phage Syn19|portal vertex protein of head	YP_008125640.1|Synechococcus phage S-CAM8|portal protein	YP_009134347.1|Synechococcus phage ACG-2014f|portal vertex protein	YP_004322541.1|Prochlorococcus phage P-HM1|portal vertex protein of head	YP_009133440.1|Synechococcus phage ACG-2014d|portal vertex protein	YP_004324951.1|Prochlorococcus phage P-SSM7|portal vertex protein of head	AGG54494.1|Cyanophage S-SSM6b|portal protein	YP_004323487.1|Prochlorococcus phage P-HM2|portal vertex protein of head	YP_009134611.1|Synechococcus phage ACG-2014e|portal vertex protein	YP_007677272.1|Synechococcus phage S-SSM4|portal protein	YP_004324491.1|Prochlorococcus phage Syn1|portal vertex protein of head	YP_007674507.1|Synechococcus phage S-SKS1|capsid assembly protein	YP_009325105.1|Synechococcus phage S-WAM1|portal vertex of the head	AGH26716.1|Cyanophage P-RSM3|hypothetical protein	YP_007518198.1|Synechococcus phage S-RIM8 A.HR1|portal protein	YP_009140680.1|Synechococcus phage ACG-2014b|portal vertex protein	YP_009188207.1|Cyanophage P-TIM40|portal vertex protein	YP_717798.1|Synechococcus phage syn9|portal	YP_004324197.1|Synechococcus phage S-SSM7|portal vertex protein of head	YP_195138.1|Synechococcus phage S-PM2|portal vertex protein of head	YP_004322786.1|Synechococcus phage S-ShM2|portal vertex protein of head	YP_007673103.1|Synechococcus phage S-CAM1|portal vertex protein	YP_009133666.1|Synechococcus phage ACG-2014g|portal vertex protein
Ortholog_41	YP_009322545.1|Synechococcus phage S-CAM9|prohead assembly (scaffolding) protein	YP_004323266.1|Prochlorococcus phage P-RSM4|prohead core scaffold and protease	YP_009133442.1|Synechococcus phage ACG-2014d|prohead core scaffold protein	YP_007675584.1|Synechococcus phage S-RIM2 R1_1999|hypothetical protein SWTG_00094	YP_004323729.1|Prochlorococcus phage Syn33|prohead core scaffold and protease	AGH56322.1|Cyanophage Syn2|hypothetical protein	YP_004323489.1|Prochlorococcus phage P-HM2|prohead core scaffold and protease	YP_007001620.1|Synechococcus phage metaG-MbCM1|gp21 prohead core scaffold protease	YP_007001832.1|Synechococcus phage ACG-2014c|gp21 prohead core scaffold protein	YP_009133668.1|Synechococcus phage ACG-2014g|prohead core scaffold protein	YP_004322273.1|Synechococcus phage S-SM2|prohead core scaffold and protease	YP_009188209.1|Cyanophage P-TIM40|prohead core scaffold and protease	YP_009325107.1|Synechococcus phage S-WAM1|prohead assembly (scaffolding) protein	YP_009213619.1|Prochlorococcus phage P-TIM68|putative prohead protease	YP_004322788.1|Synechococcus phage S-ShM2|prohead core scaffold and protease	YP_009301632.1|Cyanophage S-RIM32|prohead assembly scaffold protein	YP_214667.1|Prochlorococcus phage P-SSM4|prohead core scaffold and protease	YP_008129951.1|Prochlorococcus phage P-SSM3|hypothetical protein PRAG_00020	YP_008125642.1|Synechococcus phage S-CAM8|hypothetical protein SXCG_00179	YP_007877736.1|Cyanophage P-RSM1|protease	YP_004324727.1|Synechococcus phage S-SSM5|prohead core scaffold and protease	YP_009321020.1|Synechococcus phage S-CAM22|prohead assembly (scaffolding) protein	AMO43365.1|Cyanophage S-RIM44|prohead core scaffold and protease	YP_007673750.1|Prochlorococcus phage MED4-213|hypothetical protein CPMG_00004	YP_009324285.1|Synechococcus phage S-WAM2|prohead assembly (scaffolding) protein	YP_007677274.1|Synechococcus phage S-SSM4|protease	YP_004322543.1|Prochlorococcus phage P-HM1|prohead core scaffold and protease	YP_004323952.1|Synechococcus phage Syn19|prohead core scaffold and protease	YP_003097341.1|Synechococcus phage S-RSM4|prohead protease	YP_009321403.1|Synechococcus phage S-CAM3|prohead assembly (scaffolding) protein	YP_004324493.1|Prochlorococcus phage Syn1|prohead core scaffold and protease	YP_007675135.1|Cyanophage P-RSM6|hypothetical protein CPXG_00098	AGH57435.1|Cyanophage S-SSM2|protease	YP_008126423.1|Synechococcus phage S-IOM18|prohead protease	YP_004324199.1|Synechococcus phage S-SSM7|prohead core scaffold and protease	YP_007674502.1|Synechococcus phage S-SKS1|prohead protease	YP_717800.1|Synechococcus phage syn9|protease	YP_009140682.1|Synechococcus phage ACG-2014b|prohead core scaffold protein	YP_009134103.1|Synechococcus phage ACG-2014j|prohead core scaffold protein	YP_009134613.1|Synechococcus phage ACG-2014e|prohead core scaffold protein	YP_009320561.1|Synechococcus phage S-CAM4|prohead assembly (scaffolding) protein	YP_007673101.1|Synechococcus phage S-CAM1|prohead protease	YP_004508474.1|Synechococcus phage S-CRM01|prohead core scaffolding protein and protease	YP_214365.1|Prochlorococcus phage P-SSM2|prohead core scaffold and protease	YP_195140.1|Synechococcus phage S-PM2|prohead core scaffold and protease	AIX46595.1|Synechococcus phage ACG-2014a|prohead core scaffold protein	AGN12455.1|Prochlorococcus phage P-SSM5|prohead protease	YP_007877941.1|Cyanophage Syn30|hypothetical protein CPRG_00178	YP_007518200.1|Synechococcus phage S-RIM8 A.HR1|protease
Ortholog_42	YP_195141.1|Synechococcus phage S-PM2|scaffoldprohead core protein	YP_717801.1|Synechococcus phage syn9|scaffold	YP_007001621.1|Synechococcus phage metaG-MbCM1|gp22 scaffold prohead core protein	AIX46596.1|Synechococcus phage ACG-2014a|scaffold prohead core protein	YP_004324954.1|Prochlorococcus phage P-SSM7|scaffold prohead core protein	AGH57928.1|Synechococcus phage KBS-M-1A|scaffold protein	YP_009008246.1|Synechococcus phage ACG-2014h|scaffold prohead core protein	YP_009301633.1|Cyanophage S-RIM32|prohead assembly scaffold protein	AGH56323.1|Cyanophage Syn2|prohead core scaffold protein	YP_009324286.1|Synechococcus phage S-WAM2|prohead assembly scaffold protein	YP_004324494.1|Prochlorococcus phage Syn1|scaffold prohead core protein	YP_004323953.1|Synechococcus phage Syn19|scaffold prohead core protein	AMO43366.1|Cyanophage S-RIM44|prohead assembly scaffold protein	YP_214366.1|Prochlorococcus phage P-SSM2|T4-like prohead core scaffold protein	YP_004323490.1|Prochlorococcus phage P-HM2|scaffold prohead core protein	YP_009321404.1|Synechococcus phage S-CAM3|prohead assembly (scaffolding) protein	YP_007877735.1|Cyanophage P-RSM1|prohead core scaffold protein	YP_004323023.1|Synechococcus phage S-SM1|scaffold prohead core protein	YP_007677275.1|Synechococcus phage S-SSM4|scaffold protein	YP_009213620.1|Prochlorococcus phage P-TIM68|putative prohead core scaffold protein	YP_004324728.1|Synechococcus phage S-SSM5|scaffold prohead core protein	AGH07460.1|Cyanophage S-SSM6a|scaffold protein	AGH56541.1|Cyanophage Syn10|hypothetical protein	YP_009321021.1|Synechococcus phage S-CAM22|prohead assembly (scaffolding) protein	YP_009133669.1|Synechococcus phage ACG-2014g|scaffold prohead core protein	YP_009302209.1|Cyanophage S-RIM50|prohead assembly scaffold protein	YP_004323267.1|Prochlorococcus phage P-RSM4|scaffold prohead core protein	YP_009325108.1|Synechococcus phage S-WAM1|prohead assembly scaffold protein	YP_009133443.1|Synechococcus phage ACG-2014d|scaffold prohead core protein	YP_008126424.1|Synechococcus phage S-IOM18|prohead core scaffold protein	YP_004323730.1|Prochlorococcus phage Syn33|scaffold prohead core protein	YP_004322789.1|Synechococcus phage S-ShM2|scaffold prohead core protein	YP_009323079.1|Synechococcus phage S-CAM7|prohead core scaffold protein	YP_009140683.1|Synechococcus phage ACG-2014b|scaffold prohead core protein	YP_009134351.1|Synechococcus phage ACG-2014f|scaffold prohead core protein	YP_007675134.1|Cyanophage P-RSM6|prohead core protein	YP_009188210.1|Cyanophage P-TIM40|prohead core protein	YP_004508476.1|Synechococcus phage S-CRM01|prohead core scaffold protein	YP_214668.1|Prochlorococcus phage P-SSM4|scaffold prohead core protein	YP_004322274.1|Synechococcus phage S-SM2|scaffold prohead core protein	YP_004324200.1|Synechococcus phage S-SSM7|scaffold prohead core protein	YP_008129952.1|Prochlorococcus phage P-SSM3|hypothetical protein PRAG_00021	AGG54491.1|Cyanophage S-SSM6b|scaffold protein	YP_007675585.1|Synechococcus phage S-RIM2 R1_1999|prohead core scaffold protein	YP_009007968.1|Synechococcus phage S-MbCM100|scaffold prohead core protein	YP_009320562.1|Synechococcus phage S-CAM4|prohead assembly (scaffolding) protein	YP_009322546.1|Synechococcus phage S-CAM9|prohead core scaffold protein	YP_007674501.1|Synechococcus phage S-SKS1|prohead core scaffold protein	YP_008125643.1|Synechococcus phage S-CAM8|hypothetical protein SXCG_00178
Ortholog_43	YP_007877734.1|Cyanophage P-RSM1|major head protein	AMO43367.1|Cyanophage S-RIM44|major capsid protein	YP_004323954.1|Synechococcus phage Syn19|precursor of major head subunit	YP_009302210.1|Cyanophage S-RIM50|major capsid protein	YP_009134352.1|Synechococcus phage ACG-2014f|head vertex precursor	YP_009322548.1|Synechococcus phage S-CAM9|major capsid protein	YP_004323024.1|Synechococcus phage S-SM1|precursor of major head subunit	YP_009325109.1|Synechococcus phage S-WAM1|major capsid protein	YP_009134105.1|Synechococcus phage ACG-2014j|head vertex precursor	YP_009133444.1|Synechococcus phage ACG-2014d|head vertex precursor	AGH56324.1|Cyanophage Syn2|major head protein	YP_009321405.1|Synechococcus phage S-CAM3|hypothetical protein C421010_142	YP_007673748.1|Prochlorococcus phage MED4-213|major capsid protein	YP_214367.1|Prochlorococcus phage P-SSM2|precursor of major head subunit	YP_009140898.1|Synechococcus phage ACG-2014i|head vertex precursor	YP_009008247.1|Synechococcus phage ACG-2014h|hypothetical protein S-MbCM7_113	YP_004323268.1|Prochlorococcus phage P-RSM4|precursor of major head subunit	YP_004324495.1|Prochlorococcus phage Syn1|precursor of major head subunit	YP_008129953.1|Prochlorococcus phage P-SSM3|hypothetical protein PRAG_00022	YP_009321022.1|Synechococcus phage S-CAM22|major capsid protein	YP_007673099.1|Synechococcus phage S-CAM1|major capsid protein	YP_195142.1|Synechococcus phage S-PM2|precursor of major head subunit	YP_009140684.1|Synechococcus phage ACG-2014b|head vertex precursor	YP_008126425.1|Synechococcus phage S-IOM18|major capsid protein	YP_004324955.1|Prochlorococcus phage P-SSM7|precursor of major head subunit	YP_004322275.1|Synechococcus phage S-SM2|precursor of major head subunit	YP_009324287.1|Synechococcus phage S-WAM2|major capsid protein	YP_009213621.1|Prochlorococcus phage P-TIM68|putative precursor of major head subunit	AGH07461.1|Cyanophage S-SSM6a|hypothetical protein	AGG54490.1|Cyanophage S-SSM6b|major capsid protein	YP_004323731.1|Prochlorococcus phage Syn33|precursor of major head subunit	YP_717802.1|Synechococcus phage syn9|major capsid	YP_009134615.1|Synechococcus phage ACG-2014e|head vertex precursor	YP_007675133.1|Cyanophage P-RSM6|hypothetical protein CPXG_00096	AGH57927.1|Synechococcus phage KBS-M-1A|major capsid protein	YP_009320563.1|Synechococcus phage S-CAM4|hypothetical protein S330809_130	YP_007677276.1|Synechococcus phage S-SSM4|major capsid	YP_008125644.1|Synechococcus phage S-CAM8|major capsid protein	YP_004323491.1|Prochlorococcus phage P-HM2|precursor of major head subunit	YP_007001622.1|Synechococcus phage metaG-MbCM1|head vertex subunit gp24 precursor	YP_007675586.1|Synechococcus phage S-RIM2 R1_1999|major capsid protein	AGN12453.1|Prochlorococcus phage P-SSM5|major capsid protein	YP_004322790.1|Synechococcus phage S-ShM2|precursor of major head subunit	YP_007877939.1|Cyanophage Syn30|major capsid protein	YP_004508477.1|Synechococcus phage S-CRM01|major capsid protein	AGH26712.1|Cyanophage P-RSM3|hypothetical protein	YP_009188211.1|Cyanophage P-TIM40|precursor of major head subunit (major capsid)	YP_003097339.1|Synechococcus phage S-RSM4|major capsid protein	YP_007518202.1|Synechococcus phage S-RIM8 A.HR1|gp23 major head protein
Ortholog_44	YP_214369.1|Prochlorococcus phage P-SSM2|head-proximal tip of tail tube tail completion + sheath stabilizer protein	YP_009325112.1|Synechococcus phage S-WAM1|tail completion protein	YP_009007977.1|Synechococcus phage S-MbCM100|tail tube monomer	YP_004323735.1|Prochlorococcus phage Syn33|head-proximal tip of tail tube tail completion + sheath stabilizer protein	AGH57432.1|Cyanophage S-SSM2|hypothetical protein	YP_008129956.1|Prochlorococcus phage P-SSM3|hypothetical protein PRAG_00025	YP_009321024.1|Synechococcus phage S-CAM22|tail completion protein	YP_007877728.1|Cyanophage P-RSM1|hypothetical protein CPPG_00177	YP_195144.1|Synechococcus phage S-PM2|head-proximal tip of tail tube tail completion + sheath stabilizer protein	YP_008126428.1|Synechococcus phage S-IOM18|tail completion protein	YP_008125645.1|Synechococcus phage S-CAM8|hypothetical protein SXCG_00176	AGG54488.1|Cyanophage S-SSM6b|hypothetical protein	YP_004323272.1|Prochlorococcus phage P-RSM4|head-proximal tip of tail tube tail completion + sheath stabilizer protein	YP_007518203.1|Synechococcus phage S-RIM8 A.HR1|gp3	AGH57926.1|Synechococcus phage KBS-M-1A|hypothetical protein	YP_009322549.1|Synechococcus phage S-CAM9|tail completion protein	AGH56536.1|Cyanophage Syn10|tail completion and sheath stabilizer	YP_004322549.1|Prochlorococcus phage P-HM1|head-proximal tip of tail tube tail completion + sheath stabilizer protein	YP_009302212.1|Cyanophage S-RIM50|tail completion protein	YP_009320567.1|Synechococcus phage S-CAM4|tail completion protein	YP_009134109.1|Synechococcus phage ACG-2014j|head-proximal tip of tail protein	YP_004323958.1|Synechococcus phage Syn19|head-proximal tip of tail tube tail completion + sheath stabilizer protein	YP_009133671.1|Synechococcus phage ACG-2014g|head-proximal tip of tail protein	YP_007674499.1|Synechococcus phage S-SKS1|hypothetical protein SWZG_00138	YP_003097333.1|Synechococcus phage S-RSM4|tail completrion and sheath stabiliser	YP_009140900.1|Synechococcus phage ACG-2014i|head-proximal tip of tail protein	YP_009301639.1|Cyanophage S-RIM32|tail completion protein	YP_009140685.1|Synechococcus phage ACG-2014b|head-proximal tip of tail protein	YP_007673097.1|Synechococcus phage S-CAM1|tail completion protein	YP_007877935.1|Cyanophage Syn30|tail completion and sheath stabilizer	YP_004324203.1|Synechococcus phage S-SSM7|head-proximal tip of tail tube tail completion + sheath stabilizer protein	YP_007675589.1|Synechococcus phage S-RIM2 R1_1999|hypothetical protein SWTG_00099	YP_004323494.1|Prochlorococcus phage P-HM2|head-proximal tip of tail tube tail completion + sheath stabilizer protein	YP_009213624.1|Prochlorococcus phage P-TIM68|putative head-proximal tip of tail tube tail completion + sheath stabilizer protein	YP_007675123.1|Cyanophage P-RSM6|hypothetical protein CPXG_00086	YP_717807.1|Synechococcus phage syn9|tail completion and sheath stabilizer	AGH26709.1|Cyanophage P-RSM3|hypothetical protein	AIX46604.1|Synechococcus phage ACG-2014a|head-proximal tip of tail protein	YP_009133446.1|Synechococcus phage ACG-2014d|head-proximal tip of tail protein	YP_004322791.1|Synechococcus phage S-ShM2|head-proximal tip of tail tube tail completion + sheath stabilizer protein	YP_004324735.1|Synechococcus phage S-SSM5|head-proximal tip of tail tube tail completion + sheath stabilizer protein	YP_004322277.1|Synechococcus phage S-SM2|head-proximal tip of tail tube tail completion + sheath stabilizer protein	AMO43370.1|Cyanophage S-RIM44|tail completion protein	YP_007673960.1|Prochlorococcus phage MED4-213|hypothetical protein CPMG_00216	YP_009008253.1|Synechococcus phage ACG-2014h|tail tube monomer	YP_004323031.1|Synechococcus phage S-SM1|head-proximal tip of tail tube tail completion + sheath stabilizer protein	AGH07463.1|Cyanophage S-SSM6a|tail completion and sheath stabilizer	YP_004324498.1|Prochlorococcus phage Syn1|head-proximal tip of tail tube tail completion + sheath stabilizer protein	YP_007677278.1|Synechococcus phage S-SSM4|tail completion and sheath stabilizer
Ortholog_45	AMO43371.1|Cyanophage S-RIM44|single stranded DNA-binding protein	YP_007674498.1|Synechococcus phage S-SKS1|UvsY	YP_007001839.1|Synechococcus phage ACG-2014c|UvsY	YP_004322794.1|Synechococcus phage S-ShM2|UvsY	YP_004324204.1|Synechococcus phage S-SSM7|UvsY	YP_008125647.1|Synechococcus phage S-CAM8|UvsY	YP_004322550.1|Prochlorococcus phage P-HM1|UvsY	AGH26708.1|Cyanophage P-RSM3|UvsY	YP_009323082.1|Synechococcus phage S-CAM7|UvsY	YP_007518205.1|Synechococcus phage S-RIM8 A.HR1|UvsY	YP_009188217.1|Cyanophage P-TIM40|UvsY	YP_009324293.1|Synechococcus phage S-WAM2|single stranded DNA-binding protein	YP_004324737.1|Synechococcus phage S-SSM5|UvsY	YP_004322278.1|Synechococcus phage S-SM2|UvsY	YP_009325113.1|Synechococcus phage S-WAM1|UvsY	YP_009007979.1|Synechococcus phage S-MbCM100|UvsY	YP_009213625.1|Prochlorococcus phage P-TIM68|putative repair and recombination protein	YP_007001629.1|Synechococcus phage metaG-MbCM1|UvsY	YP_009134110.1|Synechococcus phage ACG-2014j|UvsY	YP_008129958.1|Prochlorococcus phage P-SSM3|UvsY	YP_004324499.1|Prochlorococcus phage Syn1|UvsY	YP_004323960.1|Synechococcus phage Syn19|UvsY	YP_007877726.1|Cyanophage P-RSM1|UvsY	AGH57430.1|Cyanophage S-SSM2|UvsY	AIX46606.1|Synechococcus phage ACG-2014a|UvsY	AGH56330.1|Cyanophage Syn2|UvsY	AGH56534.1|Cyanophage Syn10|UvsY	YP_009140901.1|Synechococcus phage ACG-2014i|UvsY	AGG54486.1|Cyanophage S-SSM6b|UvsY	YP_009321409.1|Synechococcus phage S-CAM3|UvsY	YP_003097332.1|Synechococcus phage S-RSM4|putative repair and recombination protein	YP_009301640.1|Cyanophage S-RIM32|single stranded DNA-binding protein	YP_009302214.1|Cyanophage S-RIM50|single stranded DNA-binding protein	YP_007675590.1|Synechococcus phage S-RIM2 R1_1999|UvsY	AGH57924.1|Synechococcus phage KBS-M-1A|UvsY	YP_214370.1|Prochlorococcus phage P-SSM2|UvsY	YP_004323495.1|Prochlorococcus phage P-HM2|UvsY	YP_009321026.1|Synechococcus phage S-CAM22|UvsY	YP_009008254.1|Synechococcus phage ACG-2014h|UvsY	YP_008126430.1|Synechococcus phage S-IOM18|UvsY	YP_007677280.1|Synechococcus phage S-SSM4|UvsY	YP_007675122.1|Cyanophage P-RSM6|hypothetical protein CPXG_00085	YP_009134620.1|Synechococcus phage ACG-2014e|UvsY	YP_009320568.1|Synechococcus phage S-CAM4|UvsY	YP_009133448.1|Synechococcus phage ACG-2014d|UvsY	YP_004323274.1|Prochlorococcus phage P-RSM4|UvsY	YP_007673959.1|Prochlorococcus phage MED4-213|hypothetical protein CPMG_00215	YP_009133673.1|Synechococcus phage ACG-2014g|UvsY	AGN12451.1|Prochlorococcus phage P-SSM5|UvsY
Ortholog_46	YP_009321028.1|Synechococcus phage S-CAM22|DNA helicase	YP_004323739.1|Prochlorococcus phage Syn33|RNA-DNA + DNA-DNA helicase	AGH57922.1|Synechococcus phage KBS-M-1A|UvsW protein	YP_009140689.1|Synechococcus phage ACG-2014b|RNA-DNA + DNA-DNA helicase	YP_009134360.1|Synechococcus phage ACG-2014f|RNA-DNA + DNA-DNA helicase	YP_009301641.1|Cyanophage S-RIM32|DNA helicase	YP_004322796.1|Synechococcus phage S-ShM2|RNA-DNA + DNA-DNA helicase	YP_007674496.1|Synechococcus phage S-SKS1|UvsW	YP_009008255.1|Synechococcus phage ACG-2014h|helicase	YP_009320569.1|Synechococcus phage S-CAM4|DNA helicase	YP_009325114.1|Synechococcus phage S-WAM1|DNA helicase	YP_007673958.1|Prochlorococcus phage MED4-213|DNA helicase	YP_009322551.1|Synechococcus phage S-CAM9|DNA helicase	YP_004508480.1|Synechococcus phage S-CRM01|helicase	YP_004324739.1|Synechococcus phage S-SSM5|RNA-DNA + DNA-DNA helicase	YP_007677281.1|Synechococcus phage S-SSM4|DNA helicase	YP_008125649.1|Synechococcus phage S-CAM8|UvsW protein	YP_007001630.1|Synechococcus phage metaG-MbCM1|UvsW	YP_214677.1|Prochlorococcus phage P-SSM4|RNA-DNA + DNA-DNA helicase	AGH07465.1|Cyanophage S-SSM6a|UvsW	AMO43372.1|Cyanophage S-RIM44|DNA helicase	YP_004324962.1|Prochlorococcus phage P-SSM7|RNA-DNA + DNA-DNA helicase	YP_009213626.1|Prochlorococcus phage P-TIM68|putative RNA-DNA + DNA-DNA helicase	YP_195146.1|Synechococcus phage S-PM2|RNA-DNA + DNA-DNA helicase	YP_004323496.1|Prochlorococcus phage P-HM2|RNA-DNA + DNA-DNA helicase	YP_008126432.1|Synechococcus phage S-IOM18|UvsW protein	YP_003097331.1|Synechococcus phage S-RSM4|Helicase	AGH57428.1|Cyanophage S-SSM2|UvsW protein	YP_717811.1|Synechococcus phage syn9|DNA helicase	YP_007001841.1|Synechococcus phage ACG-2014c|UvsW	YP_008129960.1|Prochlorococcus phage P-SSM3|UvsW	YP_007675121.1|Cyanophage P-RSM6|UvsW	YP_004323276.1|Prochlorococcus phage P-RSM4|RNA-DNA + DNA-DNA helicase	YP_004324500.1|Prochlorococcus phage Syn1|RNA-DNA + DNA-DNA helicase	YP_009323084.1|Synechococcus phage S-CAM7|DNA helicase	YP_007518207.1|Synechococcus phage S-RIM8 A.HR1|UvsW protein	YP_214374.1|Prochlorococcus phage P-SSM2|RNA-DNA + DNA-DNA helicase	YP_009321410.1|Synechococcus phage S-CAM3|DNA helicase	AGH56332.1|Cyanophage Syn2|DNA helicase	YP_007673095.1|Synechococcus phage S-CAM1|DNA helicase UvsW	YP_009134621.1|Synechococcus phage ACG-2014e|RNA-DNA + DNA-DNA helicase	YP_004324205.1|Synechococcus phage S-SSM7|RNA-DNA + DNA-DNA helicase	YP_004323962.1|Synechococcus phage Syn19|RNA-DNA + DNA-DNA helicase	YP_009324294.1|Synechococcus phage S-WAM2|DNA helicase	AIX46608.1|Synechococcus phage ACG-2014a|RNA-DNA + DNA-DNA helicase	AGN12447.1|Prochlorococcus phage P-SSM5|UvsW	AGG54485.1|Cyanophage S-SSM6b|DNA helicase	YP_009133675.1|Synechococcus phage ACG-2014g|RNA-DNA + DNA-DNA helicase	YP_009188218.1|Cyanophage P-TIM40|helicase
Ortholog_47	YP_009323085.1|Synechococcus phage S-CAM7|hypothetical protein C490910_152	YP_004324207.1|Synechococcus phage S-SSM7|methylamine utilization protein	AGH07467.1|Cyanophage S-SSM6a|hypothetical protein
Ortholog_48	YP_214375.1|Prochlorococcus phage P-SSM2|methylamine utilization protein	AGN12446.1|Prochlorococcus phage P-SSM5|hypothetical protein	YP_009322552.1|Synechococcus phage S-CAM9|hypothetical protein N161109_117	YP_007674495.1|Synechococcus phage S-SKS1|hypothetical protein SWZG_00134
Ortholog_49	YP_004323037.1|Synechococcus phage S-SM1|sigma factor for late transcription	YP_004324741.1|Synechococcus phage S-SSM5|sigma factor for late transcription	YP_009007984.1|Synechococcus phage S-MbCM100|sigma factor	YP_214679.1|Prochlorococcus phage P-SSM4|sigma factor for late transcription	YP_009322553.1|Synechococcus phage S-CAM9|RNA polymerase sigma factor for late transcription	YP_009133677.1|Synechococcus phage ACG-2014g|late transcription sigma factor	YP_009134362.1|Synechococcus phage ACG-2014f|late transcription sigma factor	YP_009320571.1|Synechococcus phage S-CAM4|RNA polymerase sigma factor for late transcription	YP_004324208.1|Synechococcus phage S-SSM7|sigma factor for late transcription	YP_008125651.1|Synechococcus phage S-CAM8|hypothetical protein SXCG_00170	YP_003097329.1|Synechococcus phage S-RSM4|T4-like late sigma factor	YP_009324296.1|Synechococcus phage S-WAM2|RNA polymerase sigma factor for late transcription	YP_007673093.1|Synechococcus phage S-CAM1|sigma factor for late transcription	YP_007677283.1|Synechococcus phage S-SSM4|late transcription sigma factor	YP_195148.1|Synechococcus phage S-PM2|Sigma factor for late transcription	YP_009301643.1|Cyanophage S-RIM32|RNA polymerase sigma factor for latetranscription	YP_009133451.1|Synechococcus phage ACG-2014d|late transcription sigma factor	AGH07468.1|Cyanophage S-SSM6a|hypothetical protein	YP_004508483.1|Synechococcus phage S-CRM01|late transcription sigma factor	YP_004322282.1|Synechococcus phage S-SM2|sigma factor for late transcription	YP_009008257.1|Synechococcus phage ACG-2014h|sigma factor	YP_008129962.1|Prochlorococcus phage P-SSM3|hypothetical protein PRAG_00031	YP_009140904.1|Synechococcus phage ACG-2014i|late transcription sigma factor	YP_007675594.1|Synechococcus phage S-RIM2 R1_1999|hypothetical protein SWTG_00104	YP_007673956.1|Prochlorococcus phage MED4-213|late transcription sigma factor	YP_717814.2|Synechococcus phage syn9|late transcription sigma factor	YP_214376.1|Prochlorococcus phage P-SSM2|sigma factor for late transcription	AGH57426.1|Cyanophage S-SSM2|hypothetical protein	YP_004323498.1|Prochlorococcus phage P-HM2|sigma factor for late transcription	YP_009188220.1|Cyanophage P-TIM40|late transcription sigma factor	AIX46611.1|Synechococcus phage ACG-2014a|late transcription sigma factor	YP_004322799.1|Synechococcus phage S-ShM2|sigma factor for late transcription	YP_009134113.1|Synechococcus phage ACG-2014j|late transcription sigma factor	YP_004323741.1|Prochlorococcus phage Syn33|sigma factor for late transcription	AGH56334.1|Cyanophage Syn2|hypothetical protein	YP_007518209.1|Synechococcus phage S-RIM8 A.HR1|gp55	YP_007001632.1|Synechococcus phage metaG-MbCM1|late transcription gp55 sigma factor	YP_007877723.1|Cyanophage P-RSM1|hypothetical protein CPPG_00172	YP_004322554.1|Prochlorococcus phage P-HM1|sigma factor for late transcription	YP_009134623.1|Synechococcus phage ACG-2014e|late transcription sigma factor	YP_009323086.1|Synechococcus phage S-CAM7|RNA polymerase sigma factor for late transcription	YP_009213628.1|Prochlorococcus phage P-TIM68|putative late sigma factor	YP_008126434.1|Synechococcus phage S-IOM18|hypothetical protein SWYG_00109	AMO43374.1|Cyanophage S-RIM44|RNA polymerase sigma factor for late transcription	YP_009325116.1|Synechococcus phage S-WAM1|RNA polymerase sigma factor for late transcription	YP_004323964.1|Synechococcus phage Syn19|sigma factor for late transcription	AGG54483.1|Cyanophage S-SSM6b|late transcription sigma factor	YP_009321030.1|Synechococcus phage S-CAM22|RNA polymerase sigma factor for late transcription	YP_004324502.1|Prochlorococcus phage Syn1|sigma factor for late transcription
Ortholog_50	YP_009321413.1|Synechococcus phage S-CAM3|recombination-related endonuclease	YP_009213629.1|Prochlorococcus phage P-TIM68|putative recombination endonuclease subunit	YP_003097327.1|Synechococcus phage S-RSM4|recombination endonuclease sunbunit	AMO43376.1|Cyanophage S-RIM44|recombination-related endonuclease	YP_007673092.1|Synechococcus phage S-CAM1|recombination endonuclease	YP_004324742.1|Synechococcus phage S-SSM5|recombination endonuclease subunit	YP_009188221.1|Cyanophage P-TIM40|recombination endonuclease subunit	YP_008126435.1|Synechococcus phage S-IOM18|recombination endonuclease subunit	YP_007677284.1|Synechococcus phage S-SSM4|recombination endonuclease	YP_009322556.1|Synechococcus phage S-CAM9|recombination endonuclease	YP_007518211.1|Synechococcus phage S-RIM8 A.HR1|gp47	YP_009133679.1|Synechococcus phage ACG-2014g|recombination endonuclease	YP_007877928.1|Cyanophage Syn30|hypothetical protein CPRG_00164	YP_007675595.1|Synechococcus phage S-RIM2 R1_1999|recombination endonuclease subunit	AGG54482.1|Cyanophage S-SSM6b|recombination endonuclease	AIX46612.1|Synechococcus phage ACG-2014a|recombination endonuclease	AGH07471.1|Cyanophage S-SSM6a|recombination endonuclease subunit	YP_007877721.1|Cyanophage P-RSM1|recombination endonuclease	YP_007673954.1|Prochlorococcus phage MED4-213|hypothetical protein CPMG_00210	YP_009320572.1|Synechococcus phage S-CAM4|recombination-related endonuclease	YP_008125652.1|Synechococcus phage S-CAM8|recombination endonuclease	YP_009321032.1|Synechococcus phage S-CAM22|recombination-related endonuclease	AGH57425.1|Cyanophage S-SSM2|recombination endonuclease	YP_009140906.1|Synechococcus phage ACG-2014i|recombination endonuclease	YP_009325118.1|Synechococcus phage S-WAM1|recombination-related endonuclease	YP_717816.1|Synechococcus phage syn9|recombination endonuclease	YP_195150.1|Synechococcus phage S-PM2|recombination endonuclease subunit	YP_009134115.1|Synechococcus phage ACG-2014j|recombination endonuclease	YP_009302220.1|Cyanophage S-RIM50|recombination endonuclease	YP_009140693.1|Synechococcus phage ACG-2014b|recombination endonuclease	YP_007001844.1|Synechococcus phage ACG-2014c|gp47 recombination endonuclease	YP_004508485.1|Synechococcus phage S-CRM01|endonuclease	YP_214377.1|Prochlorococcus phage P-SSM2|recombination endonuclease subunit	AGH57918.1|Synechococcus phage KBS-M-1A|recombination endonuclease	YP_004322284.1|Synechococcus phage S-SM2|recombination endonuclease subunit	YP_007675117.1|Cyanophage P-RSM6|hypothetical protein CPXG_00080	YP_009007985.1|Synechococcus phage S-MbCM100|recombination endonuclease	AGH56335.1|Cyanophage Syn2|recombination endonuclease	YP_009134363.1|Synechococcus phage ACG-2014f|recombination endonuclease	YP_009323087.1|Synechococcus phage S-CAM7|recombination endonuclease subunit	YP_004323279.1|Prochlorococcus phage P-RSM4|recombination endonuclease subunit	YP_009324299.1|Synechococcus phage S-WAM2|recombination-related endonuclease	AGN12444.1|Prochlorococcus phage P-SSM5|hypothetical protein	YP_004323500.1|Prochlorococcus phage P-HM2|recombination endonuclease subunit	AGH26702.1|Cyanophage P-RSM3|hypothetical protein	YP_004324210.1|Synechococcus phage S-SSM7|recombination endonuclease subunit	YP_004324966.1|Prochlorococcus phage P-SSM7|recombination endonuclease subunit	YP_214680.1|Prochlorococcus phage P-SSM4|recombination endonuclease subunit	YP_009134624.1|Synechococcus phage ACG-2014e|recombination endonuclease
Ortholog_51	YP_009133453.1|Synechococcus phage ACG-2014d|hypothetical protein Syn7803C102_110	AGH56336.1|Cyanophage Syn2|hypothetical protein	YP_009302221.1|Cyanophage S-RIM50|hypothetical protein R290704_140	YP_009320573.1|Synechococcus phage S-CAM4|hypothetical protein S330809_140	YP_009213630.1|Prochlorococcus phage P-TIM68|hypothetical protein	YP_009321414.1|Synechococcus phage S-CAM3|hypothetical protein C421010_151	YP_009324300.1|Synechococcus phage S-WAM2|hypothetical protein P29B0810_137	YP_007877720.1|Cyanophage P-RSM1|hypothetical protein CPPG_00169	YP_004508486.1|Synechococcus phage S-CRM01|hypothetical cyanophage protein	AGH56529.1|Cyanophage Syn10|hypothetical protein	YP_004324967.1|Prochlorococcus phage P-SSM7|hypothetical protein PSSM7_140	YP_009140694.1|Synechococcus phage ACG-2014b|hypothetical protein Syn7803C100_126	AGH57917.1|Synechococcus phage KBS-M-1A|hypothetical protein	YP_004323280.1|Prochlorococcus phage P-RSM4|hypothetical protein PRSM4_152	YP_007675596.1|Synechococcus phage S-RIM2 R1_1999|hypothetical protein SWTG_00106	YP_009134625.1|Synechococcus phage ACG-2014e|hypothetical protein Syn7803C2_123	YP_009321033.1|Synechococcus phage S-CAM22|hypothetical protein T191209_121	YP_195152.1|Synechococcus phage S-PM2|Hypothetical-Protein	YP_004323039.1|Synechococcus phage S-SM1|hypothetical protein SSM1_148	YP_008129964.1|Prochlorococcus phage P-SSM3|hypothetical protein PRAG_00033	YP_004322557.1|Prochlorococcus phage P-HM1|hypothetical protein PHM1_132	YP_007877927.1|Cyanophage Syn30|hypothetical protein CPRG_00163	YP_004322285.1|Synechococcus phage S-SM2|hypothetical protein SSM2_129	YP_009133680.1|Synechococcus phage ACG-2014g|hypothetical protein Syn7803US105_120	YP_007001845.1|Synechococcus phage ACG-2014c|hypothetical protein	AMO43377.1|Cyanophage S-RIM44|hypothetical protein	YP_004324743.1|Synechococcus phage S-SSM5|hypothetical protein SSSM5_140	YP_214378.1|Prochlorococcus phage P-SSM2|hypothetical protein PSSM2_146	YP_009007986.1|Synechococcus phage S-MbCM100|hypothetical protein S-MbCM100_129	AGG54481.1|Cyanophage S-SSM6b|hypothetical protein	AGH57424.1|Cyanophage S-SSM2|hypothetical protein	YP_007001636.1|Synechococcus phage metaG-MbCM1|hypothetical protein	AGH07472.1|Cyanophage S-SSM6a|hypothetical protein	YP_009134116.1|Synechococcus phage ACG-2014j|hypothetical protein Syn7803US103_134	YP_717817.1|Synechococcus phage syn9|gp147	YP_004323501.1|Prochlorococcus phage P-HM2|hypothetical protein PHM2_132	YP_009325119.1|Synechococcus phage S-WAM1|hypothetical protein P090810_130	AIX46613.1|Synechococcus phage ACG-2014a|hypothetical protein	YP_007675116.1|Cyanophage P-RSM6|hypothetical protein CPXG_00079	YP_009134364.1|Synechococcus phage ACG-2014f|hypothetical protein Syn7803C90_153	YP_007677285.1|Synechococcus phage S-SSM4|hypothetical protein CYXG_00096	YP_008125653.1|Synechococcus phage S-CAM8|hypothetical protein SXCG_00168	AGN12443.1|Prochlorococcus phage P-SSM5|hypothetical protein	YP_009008260.1|Synechococcus phage ACG-2014h|hypothetical protein S-MbCM7_126	YP_004323966.1|Synechococcus phage Syn19|hypothetical protein Syn19_133	YP_009140907.1|Synechococcus phage ACG-2014i|hypothetical protein Syn7803US120_118	YP_004324211.1|Synechococcus phage S-SSM7|hypothetical protein SSSM7_158	YP_007518212.1|Synechococcus phage S-RIM8 A.HR1|gp147	YP_004322801.1|Synechococcus phage S-ShM2|hypothetical protein SShM2_135
Ortholog_52	YP_004323745.1|Prochlorococcus phage Syn33|recombination endonuclease subunit	AMO43378.1|Cyanophage S-RIM44|recombination-related endonuclease	YP_007001847.1|Synechococcus phage ACG-2014c|gp46 recombination endonuclease	YP_009324301.1|Synechococcus phage S-WAM2|recombination-related endonuclease	YP_007673952.1|Prochlorococcus phage MED4-213|hypothetical protein CPMG_00208	YP_004324744.1|Synechococcus phage S-SSM5|recombination endonuclease subunit	YP_008125654.1|Synechococcus phage S-CAM8|hypothetical protein SXCG_00167	YP_003097325.1|Synechococcus phage S-RSM4|recombination endonuclease sunbunit	YP_004323502.1|Prochlorococcus phage P-HM2|recombination endonuclease subunit	YP_008129965.1|Prochlorococcus phage P-SSM3|hypothetical protein PRAG_00034	YP_004323281.1|Prochlorococcus phage P-RSM4|recombination endonuclease subunit	YP_717818.1|Synechococcus phage syn9|recombination endonuclease	YP_214682.1|Prochlorococcus phage P-SSM4|recombination endonuclease subunit	YP_009188223.1|Cyanophage P-TIM40|recombination endonuclease subunit	YP_009301647.1|Cyanophage S-RIM32|recombination-related endonuclease	YP_007001637.1|Synechococcus phage metaG-MbCM1|recombination endonuclease subunit	YP_004323967.1|Synechococcus phage Syn19|recombination endonuclease subunit	AIX46614.1|Synechococcus phage ACG-2014a|gpre46 combination endonuclease	YP_009008261.1|Synechococcus phage ACG-2014h|recombination endonuclease	YP_007675597.1|Synechococcus phage S-RIM2 R1_1999|recombination protein subunit	YP_007518213.1|Synechococcus phage S-RIM8 A.HR1|gp46	YP_195153.1|Synechococcus phage S-PM2|recombination endonuclease subunit	YP_004322558.1|Prochlorococcus phage P-HM1|recombination endonuclease subunit	YP_009213631.1|Prochlorococcus phage P-TIM68|putative ecombination endonuclease subunit	YP_009140908.1|Synechococcus phage ACG-2014i|gpre46 combination endonuclease	YP_009302222.1|Cyanophage S-RIM50|recombination endonuclease	YP_007673090.1|Synechococcus phage S-CAM1|recombination protein	AGH07473.1|Cyanophage S-SSM6a|recombination endonuclease subunit	YP_009007987.1|Synechococcus phage S-MbCM100|recombination endonuclease	AGG54480.1|Cyanophage S-SSM6b|recombination endonuclease	YP_009322558.1|Synechococcus phage S-CAM9|recombination-related endonuclease	YP_009323089.1|Synechococcus phage S-CAM7|recombination-related endonuclease	AGH57423.1|Cyanophage S-SSM2|recombination endonuclease	YP_009133681.1|Synechococcus phage ACG-2014g|gpre46 combination endonuclease	YP_009140695.1|Synechococcus phage ACG-2014b|gpre46 combination endonuclease	YP_009134117.1|Synechococcus phage ACG-2014j|gpre46 combination endonuclease	YP_007674490.1|Synechococcus phage S-SKS1|hypothetical protein SWZG_00129	YP_008126437.1|Synechococcus phage S-IOM18|recombination endonuclease subunit	AGH56528.1|Cyanophage Syn10|recombination endonuclease	AGH56337.1|Cyanophage Syn2|recombination endonuclease	YP_004324506.1|Prochlorococcus phage Syn1|recombination endonuclease subunit	YP_007877926.1|Cyanophage Syn30|recombination endonuclease	YP_004322286.1|Synechococcus phage S-SM2|recombination endonuclease subunit	YP_009134365.1|Synechococcus phage ACG-2014f|gpre46 combination endonuclease	YP_004324212.1|Synechococcus phage S-SSM7|recombination endonuclease subunit	YP_007877719.1|Cyanophage P-RSM1|recombination endonuclease	YP_004323040.1|Synechococcus phage S-SM1|recombination endonuclease subunit	YP_007675115.1|Cyanophage P-RSM6|hypothetical protein CPXG_00078	YP_004508488.1|Synechococcus phage S-CRM01|endonuclease
Ortholog_53	YP_009134368.1|Synechococcus phage ACG-2014f|peptidase	YP_009133455.1|Synechococcus phage ACG-2014d|peptidase	AGH56339.1|Cyanophage Syn2|hypothetical protein	AMO43379.1|Cyanophage S-RIM44|peptidase	YP_003097324.1|Synechococcus phage S-RSM4|hypothetical cyanophage protein	YP_008125659.1|Synechococcus phage S-CAM8|hypothetical protein SXCG_00162	YP_007877718.1|Cyanophage P-RSM1|hypothetical protein CPPG_00167	YP_009322560.1|Synechococcus phage S-CAM9|peptidase	AGH57909.1|Synechococcus phage KBS-M-1A|hypothetical protein	YP_009134118.1|Synechococcus phage ACG-2014j|peptidase	YP_008129966.1|Prochlorococcus phage P-SSM3|hypothetical protein PRAG_00035	YP_009008262.1|Synechococcus phage ACG-2014h|peptidase	YP_008126443.1|Synechococcus phage S-IOM18|hypothetical protein SWYG_00118	YP_009134627.1|Synechococcus phage ACG-2014e|peptidase	YP_009321041.1|Synechococcus phage S-CAM22|peptidase	YP_009320575.1|Synechococcus phage S-CAM4|peptidase	AGH26699.1|Cyanophage P-RSM3|hypothetical protein	YP_004323283.1|Prochlorococcus phage P-RSM4|peptidase	YP_004324979.1|Prochlorococcus phage P-SSM7|peptidase	YP_007673089.1|Synechococcus phage S-CAM1|hypothetical protein SXBG_00176	YP_007675604.1|Synechococcus phage S-RIM2 R1_1999|hypothetical protein SWTG_00114	YP_009324302.1|Synechococcus phage S-WAM2|peptidase	YP_009140700.1|Synechococcus phage ACG-2014b|peptidase	YP_004322289.1|Synechococcus phage S-SM2|peptidase	YP_009325123.1|Synechococcus phage S-WAM1|peptidase	YP_007518220.1|Synechococcus phage S-RIM8 A.HR1|gp150	YP_004323969.1|Synechococcus phage Syn19|peptidase	YP_214382.1|Prochlorococcus phage P-SSM2|peptidase	YP_009321417.1|Synechococcus phage S-CAM3|peptidase	AGH57413.1|Cyanophage S-SSM2|hypothetical protein	YP_009140909.1|Synechococcus phage ACG-2014i|peptidase	AGN12441.1|Prochlorococcus phage P-SSM5|hypothetical protein	YP_009301648.1|Cyanophage S-RIM32|peptidase	YP_009188224.1|Cyanophage P-TIM40|hypothetical protein PTIM40_149	YP_007673951.1|Prochlorococcus phage MED4-213|hypothetical protein CPMG_00207	YP_004324214.1|Synechococcus phage S-SSM7|peptidase	YP_009302226.1|Cyanophage S-RIM50|peptidase	YP_004323042.1|Synechococcus phage S-SM1|peptidase	YP_214683.1|Prochlorococcus phage P-SSM4|peptidase	YP_007677287.1|Synechococcus phage S-SSM4|hypothetical protein CYXG_00098	YP_007001860.1|Synechococcus phage ACG-2014c|peptidase	AGH07475.1|Cyanophage S-SSM6a|hypothetical protein	YP_717820.1|Synechococcus phage syn9|gp150	YP_009323091.1|Synechococcus phage S-CAM7|peptidase	YP_007675113.1|Cyanophage P-RSM6|hypothetical protein CPXG_00076	AGG54479.1|Cyanophage S-SSM6b|hypothetical protein	YP_195154.1|Synechococcus phage S-PM2|Peptidase	AGH56526.1|Cyanophage Syn10|hypothetical protein	YP_004322560.1|Prochlorococcus phage P-HM1|peptidase
Ortholog_54	YP_009188226.1|Cyanophage P-TIM40|AAA and cbbQ type domains containing protein	YP_009133464.1|Synechococcus phage ACG-2014d|porphyrin biosynthetic protein	YP_004322817.1|Synechococcus phage S-ShM2|putative cobalt chelatase subunit CobS	AGH07476.1|Cyanophage S-SSM6a|cobalamin synthase	YP_004324508.1|Prochlorococcus phage Syn1|putative cobalt chelatase subunit CobS	YP_007518223.1|Synechococcus phage S-RIM8 A.HR1|CobS	YP_004323285.1|Prochlorococcus phage P-RSM4|putative cobalt chelatase subunit CobS	YP_009302229.1|Cyanophage S-RIM50|CobS	YP_009323094.1|Synechococcus phage S-CAM7|CobS	YP_009301650.1|Cyanophage S-RIM32|CobS	YP_004322561.1|Prochlorococcus phage P-HM1|putative cobalt chelatase subunit CobS	YP_004324748.1|Synechococcus phage S-SSM5|putative cobalt chelatase subunit CobS	YP_214685.1|Prochlorococcus phage P-SSM4|porphyrin biosynthetic protein	YP_009140910.1|Synechococcus phage ACG-2014i|porphyrin biosynthetic protein	YP_009134628.1|Synechococcus phage ACG-2014e|porphyrin biosynthetic protein	YP_008129968.1|Prochlorococcus phage P-SSM3|CobS	YP_007673950.1|Prochlorococcus phage MED4-213|CobS	YP_007673088.1|Synechococcus phage S-CAM1|CobS	AGH56340.1|Cyanophage Syn2|CobS	YP_009008264.1|Synechococcus phage ACG-2014h|porphyrin biosynthetic protein	AGH26697.1|Cyanophage P-RSM3|CobS	AIX46619.1|Synechococcus phage ACG-2014a|porphyrin biosynthetic protein	YP_009321419.1|Synechococcus phage S-CAM3|CobS	YP_009213639.1|Prochlorococcus phage P-TIM68|putative cobalt chelatase subunit	AGH56524.1|Cyanophage Syn10|CobS	YP_009140703.1|Synechococcus phage ACG-2014b|porphyrin biosynthetic protein	YP_007675112.1|Cyanophage P-RSM6|CobS	AGG54472.1|Cyanophage S-SSM6b|cobalamin synthase	YP_009321044.1|Synechococcus phage S-CAM22|CobS	YP_009133692.1|Synechococcus phage ACG-2014g|porphyrin biosynthetic protein	YP_214386.1|Prochlorococcus phage P-SSM2|porphyrin biosynthetic protein	YP_004323970.1|Synechococcus phage Syn19|putative cobalt chelatase subunit CobS	YP_004324215.1|Synechococcus phage S-SSM7|putative cobalt chelatase subunit CobS	YP_007877717.1|Cyanophage P-RSM1|CobS	YP_007877922.1|Cyanophage Syn30|CobS	YP_009134369.1|Synechococcus phage ACG-2014f|porphyrin biosynthetic protein	YP_717823.1|Synechococcus phage syn9|putative porphyrin biosynthetic protein	AMO43380.1|Cyanophage S-RIM44|CobS	YP_004508600.1|Synechococcus phage S-CRM01|CobS	YP_003097323.1|Synechococcus phage S-RSM4|cobalamin phosphate synthase like protein	AGH57906.1|Synechococcus phage KBS-M-1A|CobS	AGH57411.1|Cyanophage S-SSM2|CobS	YP_007675605.1|Synechococcus phage S-RIM2 R1_1999|cobalamin biosynthesis protein CobS	YP_009322564.1|Synechococcus phage S-CAM9|CobS	YP_009325124.1|Synechococcus phage S-WAM1|CobS	YP_009134119.1|Synechococcus phage ACG-2014j|porphyrin biosynthetic protein	YP_008126444.1|Synechococcus phage S-IOM18|cobalamin biosynthesis protein CobS	YP_007677294.1|Synechococcus phage S-SSM4|cobalamin biosynthesis protein CobS	YP_009007992.1|Synechococcus phage S-MbCM100|porphyrin biosynthetic protein
Ortholog_55	YP_214290.1|Prochlorococcus phage P-SSM2|phycoerythrobilin	YP_007675144.1|Cyanophage P-RSM6|phycoerythrobilin synthase	AGN12216.1|Prochlorococcus phage P-SSM5|phycoerythrobilin synthase	YP_004322435.1|Prochlorococcus phage P-HM1|phycoerythrobilin	YP_004323379.1|Prochlorococcus phage P-HM2|phycoerythrobilin	YP_007673849.1|Prochlorococcus phage MED4-213|phycoerythrobilin synthase	YP_004324216.1|Synechococcus phage S-SSM7|phycoerythrobilin	AGH07477.1|Cyanophage S-SSM6a|phycoerythrobilin synthase
Ortholog_56	YP_007001645.1|Synechococcus phage metaG-MbCM1|gp45 sliding clamp DNA polymerase accessory protein	YP_004323287.1|Prochlorococcus phage P-RSM4|sliding clamp DNA polymerase accessory protein	YP_009140705.1|Synechococcus phage ACG-2014b|sliding clamp DNA polymerase	YP_004324750.1|Synechococcus phage S-SSM5|sliding clamp DNA polymerase accessory protein	YP_008126446.1|Synechococcus phage S-IOM18|sliding clamp DNA polymerase	YP_004324984.1|Prochlorococcus phage P-SSM7|sliding clamp DNA polymerase accessory protein	YP_009133694.1|Synechococcus phage ACG-2014g|sliding clamp DNA polymerase	YP_004324218.1|Synechococcus phage S-SSM7|sliding clamp DNA polymerase accessory protein	YP_214389.1|Prochlorococcus phage P-SSM2|sliding clamp DNA polymerase accessory protein	YP_007518225.1|Synechococcus phage S-RIM8 A.HR1|gp45	YP_009323096.1|Synechococcus phage S-CAM7|sliding clamp DNA polymerase accessory protein	YP_007877919.1|Cyanophage Syn30|hypothetical protein CPRG_00155	YP_007675109.1|Cyanophage P-RSM6|hypothetical protein CPXG_00072	YP_004508589.1|Synechococcus phage S-CRM01|sliding clamp	YP_009213641.1|Prochlorococcus phage P-TIM68|putative sliding clamp DNA polymerase accessory protein	AGH07480.1|Cyanophage S-SSM6a|sliding clamp	YP_009134371.1|Synechococcus phage ACG-2014f|sliding clamp DNA polymerase	AGH57904.1|Synechococcus phage KBS-M-1A|hypothetical protein	YP_004322563.1|Prochlorococcus phage P-HM1|sliding clamp DNA polymerase accessory protein	AGH56522.1|Cyanophage Syn10|sliding clamp	YP_195156.1|Synechococcus phage S-PM2|sliding clamp DNA polymerase accessory protein	YP_004322293.1|Synechococcus phage S-SM2|sliding clamp DNA polymerase accessory protein	YP_003097320.1|Synechococcus phage S-RSM4|T4-like sliding clamp protein	YP_009321046.1|Synechococcus phage S-CAM22|sliding clamp DNA polymerase accessory protein	YP_009301652.1|Cyanophage S-RIM32|sliding clamp DNA polymerase accessory protein	YP_004323507.1|Prochlorococcus phage P-HM2|sliding clamp DNA polymerase accessory protein	YP_214687.1|Prochlorococcus phage P-SSM4|sliding clamp DNA polymerase accessory protein	YP_009325127.1|Synechococcus phage S-WAM1|sliding clamp	YP_009321422.1|Synechococcus phage S-CAM3|sliding clamp	YP_007001867.1|Synechococcus phage ACG-2014c|gp45 sliding clamp DNA polymerase	YP_009133466.1|Synechococcus phage ACG-2014d|sliding clamp DNA polymerase	AIX46621.1|Synechococcus phage ACG-2014a|sliding clamp DNA polymerase	AGH26695.1|Cyanophage P-RSM3|hypothetical protein	YP_007673085.1|Synechococcus phage S-CAM1|sliding clamp	AGH56342.1|Cyanophage Syn2|hypothetical protein	YP_007675607.1|Synechococcus phage S-RIM2 R1_1999|hypothetical protein SWTG_00117	YP_009324306.1|Synechococcus phage S-WAM2|sliding clamp DNA polymerase accessory protein	YP_004323756.1|Prochlorococcus phage Syn33|sliding clamp DNA polymerase accessory protein	YP_009302231.1|Cyanophage S-RIM50|sliding clamp DNA polymerase accessory protein	YP_009008267.1|Synechococcus phage ACG-2014h|sliding clamp DNA polymerase	YP_007877715.1|Cyanophage P-RSM1|hypothetical protein CPPG_00164	YP_004323046.1|Synechococcus phage S-SM1|sliding clamp DNA polymerase accessory protein	AGN12436.1|Prochlorococcus phage P-SSM5|sliding clamp protein	YP_004324511.1|Prochlorococcus phage Syn1|sliding clamp DNA polymerase accessory protein	YP_008129970.1|Prochlorococcus phage P-SSM3|hypothetical protein PRAG_00039	AGH57409.1|Cyanophage S-SSM2|hypothetical protein	YP_009007994.1|Synechococcus phage S-MbCM100|sliding clamp DNA polymerase	YP_009188228.1|Cyanophage P-TIM40|sliding clamp	YP_717825.1|Synechococcus phage syn9|sliding clamp
Ortholog_57	YP_004322564.1|Prochlorococcus phage P-HM1|hypothetical protein PHM1_139	YP_004324221.1|Synechococcus phage S-SSM7|hypothetical protein SSSM7_168	YP_009320586.1|Synechococcus phage S-CAM4|hypothetical protein S330809_153	AGH07483.1|Cyanophage S-SSM6a|hypothetical protein	YP_004324981.1|Prochlorococcus phage P-SSM7|hypothetical protein PSSM7_154	YP_009134637.1|Synechococcus phage ACG-2014e|hypothetical protein Syn7803C2_135	YP_009134130.1|Synechococcus phage ACG-2014j|hypothetical protein Syn7803US103_148	YP_009133691.1|Synechococcus phage ACG-2014g|hypothetical protein Syn7803US105_131	AGH26694.1|Cyanophage P-RSM3|hypothetical protein	YP_009321306.1|Synechococcus phage S-CAM3|hypothetical protein C421010_043	YP_009140918.1|Synechococcus phage ACG-2014i|hypothetical protein Syn7803US120_129	YP_004323508.1|Prochlorococcus phage P-HM2|hypothetical protein PHM2_139	AGN12440.1|Prochlorococcus phage P-SSM5|hypothetical protein	YP_009007991.1|Synechococcus phage S-MbCM100|hypothetical protein S-MbCM100_134	YP_009322561.1|Synechococcus phage S-CAM9|hypothetical protein N161109_126	YP_004508667.1|Synechococcus phage S-CRM01|hypothetical cyanophage protein	YP_009133461.1|Synechococcus phage ACG-2014d|hypothetical protein Syn7803C102_118	YP_007672967.1|Synechococcus phage S-CAM1|hypothetical protein SXBG_00052	YP_009008263.1|Synechococcus phage ACG-2014h|hypothetical protein S-MbCM7_129	YP_007877683.1|Cyanophage P-RSM1|hypothetical protein CPPG_00132	YP_009140702.1|Synechococcus phage ACG-2014b|hypothetical protein Syn7803C100_134	AIX46618.1|Synechococcus phage ACG-2014a|hypothetical protein	YP_004323753.1|Prochlorococcus phage Syn33|hypothetical protein Syn33_146	YP_009188225.1|Cyanophage P-TIM40|hypothetical protein PTIM40_150	YP_004324517.1|Prochlorococcus phage Syn1|hypothetical protein Syn1_146	YP_214383.1|Prochlorococcus phage P-SSM2|hypothetical protein PSSM2_151	YP_008125660.1|Synechococcus phage S-CAM8|hypothetical protein SXCG_00161	YP_007675107.1|Cyanophage P-RSM6|hypothetical protein CPXG_00070	AMO43389.1|Cyanophage S-RIM44|hypothetical protein	YP_007673948.1|Prochlorococcus phage MED4-213|hypothetical protein CPMG_00203	YP_214688.1|Prochlorococcus phage P-SSM4|hypothetical protein PSSM4_127	YP_007006065.1|Cyanophage S-TIM5|hypothetical protein	YP_008129971.1|Prochlorococcus phage P-SSM3|hypothetical protein PRAG_00040	YP_009213645.1|Prochlorococcus phage P-TIM68|hypothetical protein	YP_007001863.1|Synechococcus phage ACG-2014c|hypothetical protein	AGG54443.1|Cyanophage S-SSM6b|hypothetical protein	YP_007001677.1|Synechococcus phage metaG-MbCM1|hypothetical protein	YP_009325128.1|Synechococcus phage S-WAM1|hypothetical protein P090810_139	YP_007677323.1|Synechococcus phage S-SSM4|hypothetical protein CYXG_00134	YP_004323290.1|Prochlorococcus phage P-RSM4|hypothetical protein PRSM4_162	YP_009134372.1|Synechococcus phage ACG-2014f|hypothetical protein Syn7803C90_161	YP_007674484.1|Synechococcus phage S-SKS1|hypothetical protein SWZG_00121
Ortholog_58	AGH57406.1|Cyanophage S-SSM2|sliding clamp loader	YP_009133468.1|Synechococcus phage ACG-2014d|clamp loader subunit	YP_009213648.1|Prochlorococcus phage P-TIM68|putative clamp loader subunit	YP_004324512.1|Prochlorococcus phage Syn1|clamp loader subunit	AGN12432.1|Prochlorococcus phage P-SSM5|replication factor C small subunit	YP_004322565.1|Prochlorococcus phage P-HM1|clamp loader subunit	YP_009301653.1|Cyanophage S-RIM32|DNA polymerase clamp loader small subunit	YP_009321424.1|Synechococcus phage S-CAM3|DNA polymerase clamp loader subunit	YP_004324224.1|Synechococcus phage S-SSM7|clamp loader subunit	YP_007675608.1|Synechococcus phage S-RIM2 R1_1999|sliding clamp loader	AGH26693.1|Cyanophage P-RSM3|hypothetical protein	YP_007877714.1|Cyanophage P-RSM1|sliding clamp loader	YP_007675106.1|Cyanophage P-RSM6|sliding clamp loader	YP_004324985.1|Prochlorococcus phage P-SSM7|clamp loader subunit	YP_009140914.1|Synechococcus phage ACG-2014i|clamp loader subunit	YP_009302233.1|Cyanophage S-RIM50|DNA polymerase clamp loader small subunit	YP_009133695.1|Synechococcus phage ACG-2014g|clamp loader subunit	YP_007673083.1|Synechococcus phage S-CAM1|sliding clamp loader	YP_007674482.1|Synechococcus phage S-SKS1|sliding clamp loader	YP_009008270.1|Synechococcus phage ACG-2014h|clamp loader subunit	YP_009140706.1|Synechococcus phage ACG-2014b|clamp loader subunit	AGH07486.1|Cyanophage S-SSM6a|sliding clamp loader	YP_004323757.1|Prochlorococcus phage Syn33|clamp loader subunit	YP_004322297.1|Synechococcus phage S-SM2|clamp loader subunit	YP_007001646.1|Synechococcus phage metaG-MbCM1|gp44 clamp loader subunit	YP_214689.1|Prochlorococcus phage P-SSM4|clamp loader subunit	YP_008125664.1|Synechococcus phage S-CAM8|sliding clamp loader	YP_009323103.1|Synechococcus phage S-CAM7|DNA polymerase clamp loader subunit	YP_008126447.1|Synechococcus phage S-IOM18|replication factor C small subunit	YP_195157.2|Synechococcus phage S-PM2|clamp loader subunit	AGH56343.1|Cyanophage Syn2|sliding clamp loader	AIX46622.1|Synechococcus phage ACG-2014a|clamp loader subunit	YP_009134633.1|Synechococcus phage ACG-2014e|clamp loader subunit	YP_009134126.1|Synechococcus phage ACG-2014j|clamp loader subunit	YP_004324752.1|Synechococcus phage S-SSM5|clamp loader subunit	YP_009134373.1|Synechococcus phage ACG-2014f|clamp loader subunit	YP_007877917.1|Cyanophage Syn30|sliding clamp loader	YP_004508588.1|Synechococcus phage S-CRM01|clamp loader subunit	YP_007001868.1|Synechococcus phage ACG-2014c|gp44 clamp loader subunit	AMO43384.1|Cyanophage S-RIM44|clamp loader subunit	YP_009321048.1|Synechococcus phage S-CAM22|DNA polymerase clamp loader small subunit	AGH57901.1|Synechococcus phage KBS-M-1A|sliding clamp loader	YP_009188229.1|Cyanophage P-TIM40|clamp loader small subunit	YP_007673946.1|Prochlorococcus phage MED4-213|sliding clamp loader	YP_009325129.1|Synechococcus phage S-WAM1|DNA polymerase clamp loader subunit	YP_009007995.1|Synechococcus phage S-MbCM100|clamp loader subunit	YP_214393.1|Prochlorococcus phage P-SSM2|clamp loader subunit	YP_009324308.1|Synechococcus phage S-WAM2|DNA polymerase clamp loader subunit	YP_009322567.1|Synechococcus phage S-CAM9|DNA polymerase clamp loader small subunit
Ortholog_59	YP_009008000.1|Synechococcus phage S-MbCM100|endoribonuclease	YP_009134377.1|Synechococcus phage ACG-2014f|translation repressor	YP_009323106.1|Synechococcus phage S-CAM7|endoribonuclease translational repressor of early genes	AIX46627.1|Synechococcus phage ACG-2014a|translation repressor	YP_004324228.1|Synechococcus phage S-SSM7|translational repressor	YP_007877708.1|Cyanophage P-RSM1|RegA	YP_009320588.1|Synechococcus phage S-CAM4|endoribonuclease translational repressor of early genes	YP_009134132.1|Synechococcus phage ACG-2014j|translation repressor	AGH57403.1|Cyanophage S-SSM2|RegA	YP_008126450.1|Synechococcus phage S-IOM18|photosynthetic apparatus regulatory protein regA	AGN12421.1|Prochlorococcus phage P-SSM5|RegA	YP_214404.1|Prochlorococcus phage P-SSM2|translational repressor	YP_004324758.1|Synechococcus phage S-SSM5|translational repressor	AGG54462.1|Cyanophage S-SSM6b|translational regulator	AGH26690.1|Cyanophage P-RSM3|RegA	YP_009133474.1|Synechococcus phage ACG-2014d|translation repressor	YP_004508579.1|Synechococcus phage S-CRM01|RegA	YP_004323296.1|Prochlorococcus phage P-RSM4|translational repressor	YP_009325133.1|Synechococcus phage S-WAM1|endoribonuclease translational repressor of early genes	YP_214692.1|Prochlorococcus phage P-SSM4|translational repressor	YP_009213654.1|Prochlorococcus phage P-TIM68|putative translation repressor	AMO43391.1|Cyanophage S-RIM44|RegA	YP_007674472.1|Synechococcus phage S-SKS1|RegA	YP_007001652.1|Synechococcus phage metaG-MbCM1|RegA endoribonulcease translational protein	YP_003097311.1|Synechococcus phage S-RSM4|RegA	YP_009008274.1|Synechococcus phage ACG-2014h|endoribonuclease	YP_009140920.1|Synechococcus phage ACG-2014i|translation repressor	YP_007675102.1|Cyanophage P-RSM6|RegA	YP_007675612.1|Synechococcus phage S-RIM2 R1_1999|photosynthetic apparatus regulatory protein regA	YP_004323053.1|Synechococcus phage S-SM1|translational repressor	YP_009188236.1|Cyanophage P-TIM40|RegA	YP_009134639.1|Synechococcus phage ACG-2014e|translation repressor	YP_009133701.1|Synechococcus phage ACG-2014g|translation repressor	AGH56517.1|Cyanophage Syn10|RegA	YP_004322825.1|Synechococcus phage S-ShM2|translational repressor	YP_009140710.1|Synechococcus phage ACG-2014b|translation repressor	YP_009321053.1|Synechococcus phage S-CAM22|endoribonuclease translational repressor of early genes	YP_004323762.1|Prochlorococcus phage Syn33|translational repressor	YP_007518231.1|Synechococcus phage S-RIM8 A.HR1|RegA	YP_009324313.1|Synechococcus phage S-WAM2|endoribonuclease translational repressor of early genes	YP_009301659.1|Cyanophage S-RIM32|RegA	YP_009322571.1|Synechococcus phage S-CAM9|endoribonuclease translational repressor of early genes	AGH56347.1|Cyanophage Syn2|RegA	YP_004322302.1|Synechococcus phage S-SM2|translational repressor	YP_004323977.1|Synechococcus phage Syn19|translational repressor	YP_007001872.1|Synechococcus phage ACG-2014c|RegA endoribonuclease	YP_008129976.1|Prochlorococcus phage P-SSM3|RegA	YP_007673940.1|Prochlorococcus phage MED4-213|RegA	YP_004322572.1|Prochlorococcus phage P-HM1|translational repressor
Ortholog_60	YP_007675621.1|Synechococcus phage S-RIM2 R1_1999|heat shock protein	AGH57882.1|Synechococcus phage KBS-M-1A|heat shock protein	YP_004324766.1|Synechococcus phage S-SSM5|heat shock protein	YP_195165.1|Synechococcus phage S-PM2|heat shock protein	YP_009134640.1|Synechococcus phage ACG-2014e|Hsp20 heat shock protein	YP_007001660.1|Synechococcus phage metaG-MbCM1|Hsp20 heat shock protein	AGN12419.1|Prochlorococcus phage P-SSM5|Hsp20-like protein	YP_004508578.1|Synechococcus phage S-CRM01|small heat shock protein	YP_009134378.1|Synechococcus phage ACG-2014f|Hsp20 heat shock protein	YP_007673074.1|Synechococcus phage S-CAM1|small heat shock protein	YP_004324229.1|Synechococcus phage S-SSM7|heat shock protein	AGH57397.1|Cyanophage S-SSM2|heat shock protein	YP_004323062.1|Synechococcus phage S-SM1|heat shock protein	YP_009325142.1|Synechococcus phage S-WAM1|heat shock protein Hsp20	YP_717838.1|Synechococcus phage syn9|heat shock protein	YP_004323990.1|Synechococcus phage Syn19|heat shock protein	YP_009133709.1|Synechococcus phage ACG-2014g|Hsp20 heat shock protein	YP_004323516.1|Prochlorococcus phage P-HM2|heat shock protein	YP_008125677.1|Synechococcus phage S-CAM8|heat shock protein	YP_009188245.1|Cyanophage P-TIM40|Hsp20	AGH07491.1|Cyanophage S-SSM6a|small heat shock protein IbpA	YP_009324315.1|Synechococcus phage S-WAM2|molecular chaperone	YP_007001883.1|Synechococcus phage ACG-2014c|Hsp20 heat shock protein	YP_007674470.1|Synechococcus phage S-SKS1|heat shock protein IbpA	YP_007518247.1|Synechococcus phage S-RIM8 A.HR1|heat shock protein	YP_007877699.1|Cyanophage P-RSM1|heat shock protein	YP_009323107.1|Synechococcus phage S-CAM7|heat shock protein Hsp20	YP_007675093.1|Cyanophage P-RSM6|heat shock protein	YP_009320589.1|Synechococcus phage S-CAM4|molecular chaperone	YP_009140921.1|Synechococcus phage ACG-2014i|Hsp20 heat shock protein	YP_007673938.1|Prochlorococcus phage MED4-213|heat-shock protein IbpA	YP_004323772.1|Prochlorococcus phage Syn33|heat shock protein	YP_004324522.1|Prochlorococcus phage Syn1|heat shock protein	YP_009301660.1|Cyanophage S-RIM32|heat shock protein	YP_004323305.1|Prochlorococcus phage P-RSM4|heat shock protein	YP_009134133.1|Synechococcus phage ACG-2014j|Hsp20 heat shock protein	YP_007877903.1|Cyanophage Syn30|heat shock protein	YP_007677312.1|Synechococcus phage S-SSM4|heat shock protein	YP_009322573.1|Synechococcus phage S-CAM9|heat shock protein	AIX46634.1|Synechococcus phage ACG-2014a|Hsp20 heat shock protein	YP_009140717.1|Synechococcus phage ACG-2014b|Hsp20 heat shock protein	YP_009321061.1|Synechococcus phage S-CAM22|heat shock protein	YP_004322573.1|Prochlorococcus phage P-HM1|heat shock protein	YP_008126458.1|Synechococcus phage S-IOM18|heat shock protein	YP_004322303.1|Synechococcus phage S-SM2|heat shock protein	AMO43393.1|Cyanophage S-RIM44|heat shock protein	YP_009008007.1|Synechococcus phage S-MbCM100|Hsp20 heat shock protein	YP_009321433.1|Synechococcus phage S-CAM3|heat shock protein Hsp20	AGH26680.1|Cyanophage P-RSM3|heat shock protein
Ortholog_61	AGH07495.1|Cyanophage S-SSM6a|hypothetical protein	YP_009322574.1|Synechococcus phage S-CAM9|hypothetical protein N161109_139	YP_003097442.1|Synechococcus phage S-RSM4|hypothetical cyanophage protein	YP_214412.1|Prochlorococcus phage P-SSM2|hypothetical protein PSSM2_180	YP_007674469.1|Synechococcus phage S-SKS1|hypothetical protein SWZG_00106	YP_004324234.1|Synechococcus phage S-SSM7|hypothetical protein SSSM7_182
Ortholog_62	YP_009322575.1|Synechococcus phage S-CAM9|hypothetical protein N161109_140	YP_009134643.1|Synechococcus phage ACG-2014e|hypothetical protein Syn7803C2_141	YP_009008278.1|Synechococcus phage ACG-2014h|hypothetical protein S-MbCM7_144	YP_195167.1|Synechococcus phage S-PM2|Hypothetical-Protein	YP_009134136.1|Synechococcus phage ACG-2014j|hypothetical protein Syn7803US103_154	YP_009320592.1|Synechococcus phage S-CAM4|hypothetical protein S330809_159	YP_004324524.1|Prochlorococcus phage Syn1|hypothetical protein Syn1_153	YP_214413.1|Prochlorococcus phage P-SSM2|hypothetical protein PSSM2_181	YP_009134380.1|Synechococcus phage ACG-2014f|hypothetical protein Syn7803C90_169	YP_007673072.1|Synechococcus phage S-CAM1|hypothetical protein SXBG_00159	YP_009213658.1|Prochlorococcus phage P-TIM68|hypothetical protein	AGN12413.1|Prochlorococcus phage P-SSM5|hypothetical protein	AGH07496.1|Cyanophage S-SSM6a|hypothetical protein	YP_004324235.1|Synechococcus phage S-SSM7|hypothetical protein SSSM7_183	AMO43395.1|Cyanophage S-RIM44|hypothetical protein	YP_009140924.1|Synechococcus phage ACG-2014i|hypothetical protein Syn7803US120_135	YP_009323109.1|Synechococcus phage S-CAM7|hypothetical protein C490910_176	YP_004322305.1|Synechococcus phage S-SM2|hypothetical protein SSM2_149	YP_007674468.1|Synechococcus phage S-SKS1|hypothetical protein SWZG_00105
Ortholog_63	YP_009188250.1|Cyanophage P-TIM40|DNA polymerase	YP_004322306.1|Synechococcus phage S-SM2|DNA polymerase	YP_009133487.1|Synechococcus phage ACG-2014d|DNA polymerase	YP_004323523.1|Prochlorococcus phage P-HM2|DNA polymerase	YP_009008279.1|Synechococcus phage ACG-2014h|DNA polymerase	AGH26675.1|Cyanophage P-RSM3|hypothetical protein	YP_214707.1|Prochlorococcus phage P-SSM4|DNA polymerase	AGG54450.1|Cyanophage S-SSM6b|hypothetical protein	YP_008129992.1|Prochlorococcus phage P-SSM3|hypothetical protein PRAG_00061	YP_007001887.1|Synechococcus phage ACG-2014c|gp43 DNA polymerase	AGH57876.1|Synechococcus phage KBS-M-1A|DNA polymerase	YP_009321436.1|Synechococcus phage S-CAM3|DNA polymerase	YP_009325146.1|Synechococcus phage S-WAM1|DNA polymerase	YP_009140925.1|Synechococcus phage ACG-2014i|DNA polymerase	AIX46638.1|Synechococcus phage ACG-2014a|DNA polymerase	YP_007673071.1|Synechococcus phage S-CAM1|DNA polymerase	AGH56505.1|Cyanophage Syn10|DNA polymerase	AGH57393.1|Cyanophage S-SSM2|DNA polymerase	YP_007675625.1|Synechococcus phage S-RIM2 R1_1999|DNA polymerase	YP_009323110.1|Synechococcus phage S-CAM7|DNA polymerase	YP_007673933.1|Prochlorococcus phage MED4-213|DNA polymerase	YP_007877693.1|Cyanophage P-RSM1|DNA polymerase	YP_195168.1|Synechococcus phage S-PM2|DNA polymerase	YP_004322837.1|Synechococcus phage S-ShM2|DNA polymerase	YP_717843.1|Synechococcus phage syn9|DNA polymerase	YP_007677316.1|Synechococcus phage S-SSM4|DNA polymerase	YP_009302257.1|Cyanophage S-RIM50|DNA polymerase	YP_007518253.1|Synechococcus phage S-RIM8 A.HR1|DNA polymerase	YP_007674467.1|Synechococcus phage S-SKS1|DNA polymerase	AGH56365.1|Cyanophage Syn2|DNA polymerase	YP_009213659.1|Prochlorococcus phage P-TIM68|putative DNA polymerase	AMO43396.1|Cyanophage S-RIM44|DNA polymerase	YP_007675087.1|Cyanophage P-RSM6|hypothetical protein CPXG_00050	YP_007877894.1|Cyanophage Syn30|DNA polymerase	YP_009140722.1|Synechococcus phage ACG-2014b|DNA polymerase	YP_009321065.1|Synechococcus phage S-CAM22|DNA polymerase	YP_009301663.1|Cyanophage S-RIM32|DNA polymerase	YP_009322576.1|Synechococcus phage S-CAM9|DNA polymerase	YP_003097306.1|Synechococcus phage S-RSM4|DNA Polymerase	YP_214414.1|Prochlorococcus phage P-SSM2|DNA polymerase	YP_009133714.1|Synechococcus phage ACG-2014g|DNA polymerase	YP_004322578.1|Prochlorococcus phage P-HM1|DNA polymerase	YP_004324525.1|Prochlorococcus phage Syn1|DNA polymerase	YP_009008011.1|Synechococcus phage S-MbCM100|DNA polymerase	AGN12412.1|Prochlorococcus phage P-SSM5|DNA polymerase	YP_009134137.1|Synechococcus phage ACG-2014j|DNA polymerase	YP_004323995.1|Synechococcus phage Syn19|DNA polymerase	YP_004324236.1|Synechococcus phage S-SSM7|DNA polymerase	YP_004324771.1|Synechococcus phage S-SSM5|DNA polymerase
Ortholog_64	YP_004324879.1|Prochlorococcus phage P-SSM7|hypothetical protein PSSM7_048	AGN12410.1|Prochlorococcus phage P-SSM5|hypothetical protein	YP_004322193.1|Synechococcus phage S-SM2|hypothetical protein SSM2_037	YP_004324240.1|Synechococcus phage S-SSM7|hypothetical protein SSSM7_188	YP_007877826.1|Cyanophage Syn30|hypothetical protein CPRG_00062	AGH07500.1|Cyanophage S-SSM6a|hypothetical protein	YP_214416.1|Prochlorococcus phage P-SSM2|hypothetical protein PSSM2_184
Ortholog_65	YP_007675086.1|Cyanophage P-RSM6|UvsX	YP_007677317.1|Synechococcus phage S-SSM4|UvsX	YP_004325007.1|Prochlorococcus phage P-SSM7|UvsX RecA-like protein	YP_008129993.1|Prochlorococcus phage P-SSM3|UvsX	AGG54449.1|Cyanophage S-SSM6b|UvsX	YP_009320595.1|Synechococcus phage S-CAM4|recombination protein	YP_009321067.1|Synechococcus phage S-CAM22|recombination protein	YP_007673932.1|Prochlorococcus phage MED4-213|UvsX	YP_004322308.1|Synechococcus phage S-SM2|UvsX RecA-like protein	YP_009140927.1|Synechococcus phage ACG-2014i|RecA-like protein	YP_009140724.1|Synechococcus phage ACG-2014b|RecA-like protein	YP_004322579.1|Prochlorococcus phage P-HM1|UvsX RecA-like protein	YP_717845.1|Synechococcus phage syn9|RecA-like recombination protein	YP_007877692.1|Cyanophage P-RSM1|UvsX	YP_004508574.1|Synechococcus phage S-CRM01|UvsX	AGH07501.1|Cyanophage S-SSM6a|UvsX	AGH56366.1|Cyanophage Syn2|UvsX	YP_004323779.1|Prochlorococcus phage Syn33|UvsX RecA-like protein	YP_214708.1|Prochlorococcus phage P-SSM4|UvsX RecA-like protein	YP_007675626.1|Synechococcus phage S-RIM2 R1_1999|UvsX	YP_004323524.1|Prochlorococcus phage P-HM2|UvsX RecA-like protein	YP_195169.1|Synechococcus phage S-PM2|UvsX RecA-like	YP_009323112.1|Synechococcus phage S-CAM7|recombination protein	YP_009133488.1|Synechococcus phage ACG-2014d|RecA-like protein	YP_009008281.1|Synechococcus phage ACG-2014h|RecA-like protein	YP_007518255.1|Synechococcus phage S-RIM8 A.HR1|UvsX	YP_004323311.1|Prochlorococcus phage P-RSM4|UvsX RecA-like protein	YP_009134387.1|Synechococcus phage ACG-2014f|RecA-like protein	AGH26674.1|Cyanophage P-RSM3|UvsX	AGH56503.1|Cyanophage Syn10|UvsX	AIX46640.1|Synechococcus phage ACG-2014a|RecA-like protein	YP_007001889.1|Synechococcus phage ACG-2014c|UvsX RecA-like protein	YP_004323997.1|Synechococcus phage Syn19|UvsX RecA-like protein	AGH57391.1|Cyanophage S-SSM2|UvsX	YP_007674466.1|Synechococcus phage S-SKS1|UvsX	AGH57875.1|Synechococcus phage KBS-M-1A|UvsX	YP_009301664.1|Cyanophage S-RIM32|recombination protein	YP_009134646.1|Synechococcus phage ACG-2014e|RecA-like protein	YP_009302259.1|Cyanophage S-RIM50|recombination protein	YP_004324773.1|Synechococcus phage S-SSM5|UvsX RecA-like protein	YP_009133716.1|Synechococcus phage ACG-2014g|RecA-like protein	YP_007877893.1|Cyanophage Syn30|UvsX	YP_009008013.1|Synechococcus phage S-MbCM100|RecA-like protein	AMO43397.1|Cyanophage S-RIM44|RecA-like protein	YP_009134139.1|Synechococcus phage ACG-2014j|RecA-like protein	YP_003097304.1|Synechococcus phage S-RSM4|recA-like recombination protein	YP_004323072.1|Synechococcus phage S-SM1|UvsX RecA-like protein	YP_004322838.1|Synechococcus phage S-ShM2|UvsX RecA-like protein	YP_004324241.1|Synechococcus phage S-SSM7|UvsX RecA-like protein
Ortholog_66	YP_004323999.1|Synechococcus phage Syn19|DNA primase-helicase	YP_009320596.1|Synechococcus phage S-CAM4|DNA primase/helicase	YP_004322310.1|Synechococcus phage S-SM2|DNA primase-helicase	AMO43398.1|Cyanophage S-RIM44|DNA primase/helicase	YP_008126466.1|Synechococcus phage S-IOM18|DNA primase/helicase	YP_004323781.1|Prochlorococcus phage Syn33|DNA primase-helicase	YP_003097303.1|Synechococcus phage S-RSM4|DNA primase subunit	YP_009134647.1|Synechococcus phage ACG-2014e|DNA primase-helicase	YP_004324243.1|Synechococcus phage S-SSM7|DNA primase-helicase	YP_004508571.1|Synechococcus phage S-CRM01|DNA primase / helicase	AGG54447.1|Cyanophage S-SSM6b|DNA primase/helicase	YP_007673069.1|Synechococcus phage S-CAM1|DNA primase-helicase subunit	YP_007877690.1|Cyanophage P-RSM1|DNA primase/helicase	YP_007677319.1|Synechococcus phage S-SSM4|DNA primase/helicase	YP_009321069.1|Synechococcus phage S-CAM22|DNA primase/helicase	YP_009324323.1|Synechococcus phage S-WAM2|DNA primase/helicase	AGH56368.1|Cyanophage Syn2|DNA primase/helicase	YP_004324527.1|Prochlorococcus phage Syn1|DNA primase-helicase	YP_004325009.1|Prochlorococcus phage P-SSM7|DNA primase-helicase	YP_007675084.1|Cyanophage P-RSM6|DNA primase/helicase	YP_009140726.1|Synechococcus phage ACG-2014b|DNA primase-helicase	YP_007674465.1|Synechococcus phage S-SKS1|DNA primase/helicase	YP_008125685.1|Synechococcus phage S-CAM8|DNA primase/helicase	AGH07503.1|Cyanophage S-SSM6a|DNA primase/helicase	AIX46642.1|Synechococcus phage ACG-2014a|DNA primase-helicase	YP_009008015.1|Synechococcus phage S-MbCM100|hypothetical protein S-MbCM100_158	YP_004322840.1|Synechococcus phage S-ShM2|DNA primase-helicase	YP_195170.1|Synechococcus phage S-PM2|DNA primase-helicase	YP_007877891.1|Cyanophage Syn30|DNA primase/helicase	AGH26672.1|Cyanophage P-RSM3|hypothetical protein	YP_009302261.1|Cyanophage S-RIM50|DNA primase/helicase	YP_214418.1|Prochlorococcus phage P-SSM2|DNA primase-helicase	YP_007518257.1|Synechococcus phage S-RIM8 A.HR1|DNA primase/helicase	YP_007673930.1|Prochlorococcus phage MED4-213|DNA primase/helicase	AGH56501.1|Cyanophage Syn10|DNA primase/helicase	YP_004324775.1|Synechococcus phage S-SSM5|DNA primase-helicase	YP_717847.1|Synechococcus phage syn9|DNA primase/helicase	YP_008129995.1|Prochlorococcus phage P-SSM3|T4-like DNA primase-helicase	YP_009321438.1|Synechococcus phage S-CAM3|DNA primase/helicase	AGN12409.1|Prochlorococcus phage P-SSM5|DNA primase/helicase	YP_007001891.1|Synechococcus phage ACG-2014c|gp41 DNA primase-helicase	YP_009213664.1|Prochlorococcus phage P-TIM68|putative DNA primase-helicase	YP_009133490.1|Synechococcus phage ACG-2014d|DNA primase-helicase	YP_009134140.1|Synechococcus phage ACG-2014j|DNA primase-helicase	YP_214710.1|Prochlorococcus phage P-SSM4|DNA primase-helicase	YP_009188253.1|Cyanophage P-TIM40|DNA primase-helicase	YP_004323526.1|Prochlorococcus phage P-HM2|DNA primase-helicase	AGH57389.1|Cyanophage S-SSM2|DNA primase/helicase	YP_009140928.1|Synechococcus phage ACG-2014i|DNA primase-helicase
Ortholog_67	YP_004323314.1|Prochlorococcus phage P-RSM4|pyrophosphatase	YP_004322312.1|Synechococcus phage S-SM2|pyrophosphatase	YP_214712.1|Prochlorococcus phage P-SSM4|pyrophosphatase	YP_009320597.1|Synechococcus phage S-CAM4|MazG	YP_008126467.1|Synechococcus phage S-IOM18|MazG	AIX46643.1|Synechococcus phage ACG-2014a|pyrophosphatase	AGH56369.1|Cyanophage Syn2|MazG	YP_009213666.1|Prochlorococcus phage P-TIM68|putative pyrophosphatase	AGH57872.1|Synechococcus phage KBS-M-1A|MazG	YP_007673928.1|Prochlorococcus phage MED4-213|MazG	YP_009323115.1|Synechococcus phage S-CAM7|MazG	YP_008129996.1|Prochlorococcus phage P-SSM3|MazG	YP_009322581.1|Synechococcus phage S-CAM9|MazG	YP_009301666.1|Cyanophage S-RIM32|pyrophosphatase	YP_195171.2|Synechococcus phage S-PM2|Pyrophosphatase	YP_004324000.1|Synechococcus phage Syn19|pyrophosphatase	YP_009140929.1|Synechococcus phage ACG-2014i|pyrophosphatase	YP_007677320.1|Synechococcus phage S-SSM4|MazG	YP_717848.1|Synechococcus phage syn9|putative nucleotide pyrophosphohydrolase	YP_009134141.1|Synechococcus phage ACG-2014j|pyrophosphatase	YP_007518258.1|Synechococcus phage S-RIM8 A.HR1|MazG	YP_007877689.1|Cyanophage P-RSM1|MazG	YP_007674464.1|Synechococcus phage S-SKS1|MazG	YP_004324776.1|Synechococcus phage S-SSM5|pyrophosphatase	YP_009134390.1|Synechococcus phage ACG-2014f|pyrophosphatase	YP_004323528.1|Prochlorococcus phage P-HM2|pyrophosphatase	YP_009133719.1|Synechococcus phage ACG-2014g|pyrophosphatase	YP_004323782.1|Prochlorococcus phage Syn33|pyrophosphatase	YP_009321439.1|Synechococcus phage S-CAM3|MazG	YP_004323075.1|Synechococcus phage S-SM1|pyrophosphatase	AGN12407.1|Prochlorococcus phage P-SSM5|MazG	YP_007877890.1|Cyanophage Syn30|MazG	YP_004324528.1|Prochlorococcus phage Syn1|pyrophosphatase	AGH26671.1|Cyanophage P-RSM3|MazG	YP_009008283.1|Synechococcus phage ACG-2014h|pyrophosphatase	YP_007675629.1|Synechococcus phage S-RIM2 R1_1999|MazG	AGH57388.1|Cyanophage S-SSM2|MazG	YP_007001892.1|Synechococcus phage ACG-2014c|MazG pyrophosphatase	YP_009008016.1|Synechococcus phage S-MbCM100|pyrophosphatase	YP_007001673.1|Synechococcus phage metaG-MbCM1|MazG pyrophosphatase	YP_009140727.1|Synechococcus phage ACG-2014b|pyrophosphatase	YP_004324244.1|Synechococcus phage S-SSM7|pyrophosphatase	YP_004508569.1|Synechococcus phage S-CRM01|MazG	YP_009321070.1|Synechococcus phage S-CAM22|pyrophosphatase	YP_009302262.1|Cyanophage S-RIM50|pyrophosphatase	AGH56500.1|Cyanophage Syn10|MazG	YP_004325010.1|Prochlorococcus phage P-SSM7|pyrophosphatase	YP_008125686.1|Synechococcus phage S-CAM8|MazG	YP_009134648.1|Synechococcus phage ACG-2014e|pyrophosphatase
Ortholog_68	YP_009008022.1|Synechococcus phage S-MbCM100|ribonucleotide reductase A	YP_007877883.1|Cyanophage Syn30|hypothetical protein CPRG_00119	YP_009134405.1|Synechococcus phage ACG-2014f|cytitidyltransferase	YP_009325155.1|Synechococcus phage S-WAM1|cytitidyltransferase	YP_004323319.1|Prochlorococcus phage P-RSM4|cytitidyltransferase	YP_004324007.1|Synechococcus phage Syn19|cytitidyltransferase	AGH26668.1|Cyanophage P-RSM3|hypothetical protein	YP_004323081.1|Synechococcus phage S-SM1|cytitidyltransferase	YP_009213670.1|Prochlorococcus phage P-TIM68|putative cytitidyltransferase	AGG54432.1|Cyanophage S-SSM6b|hypothetical protein	AGH56699.1|Cyanophage Syn10|hypothetical protein	AIX46649.1|Synechococcus phage ACG-2014a|cytitidyltransferase	YP_007877679.1|Cyanophage P-RSM1|hypothetical protein CPPG_00128	YP_007001897.1|Synechococcus phage ACG-2014c|NrdB ribonucleotide reductase A	AGH57868.1|Synechococcus phage KBS-M-1A|hypothetical protein	YP_009321077.1|Synechococcus phage S-CAM22|cytitidyltransferase	YP_009323129.1|Synechococcus phage S-CAM7|cytitidyltransferase	YP_009322587.1|Synechococcus phage S-CAM9|cytitidyltransferase	YP_004324246.1|Synechococcus phage S-SSM7|cytitidyltransferase	YP_009133496.1|Synechococcus phage ACG-2014d|cytitidyltransferase	YP_009188258.1|Cyanophage P-TIM40|cytitidyltransferase	YP_008125691.1|Synechococcus phage S-CAM8|hypothetical protein SXCG_00130	YP_214426.1|Prochlorococcus phage P-SSM2|cytitidyltransferase	YP_717854.1|Synechococcus phage syn9|gp184	AGH07506.1|Cyanophage S-SSM6a|hypothetical protein	YP_007675079.1|Cyanophage P-RSM6|hypothetical protein CPXG_00042	YP_004322847.1|Synechococcus phage S-ShM2|cytitidyltransferase	YP_004325018.1|Prochlorococcus phage P-SSM7|cytitidyltransferase	YP_008130000.1|Prochlorococcus phage P-SSM3|hypothetical protein PRAG_00069	YP_214716.1|Prochlorococcus phage P-SSM4|cytitidyltransferase	YP_004323789.1|Prochlorococcus phage Syn33|cytitidyltransferase	AGN12401.1|Prochlorococcus phage P-SSM5|hypothetical protein	YP_004322316.1|Synechococcus phage S-SM2|cytitidyltransferase	AGH56376.1|Cyanophage Syn2|hypothetical protein	YP_007518262.1|Synechococcus phage S-RIM8 A.HR1|gp184	AGH57383.1|Cyanophage S-SSM2|hypothetical protein	YP_008126474.1|Synechococcus phage S-IOM18|hypothetical protein SWYG_00151	YP_004324781.1|Synechococcus phage S-SSM5|cytitidyltransferase	YP_009302267.1|Cyanophage S-RIM50|cytitidyltransferase	YP_007677334.1|Synechococcus phage S-SSM4|nicotinate-nucleotide adenylyltransferase	YP_009133726.1|Synechococcus phage ACG-2014g|cytitidyltransferase	YP_009140731.1|Synechococcus phage ACG-2014b|cytitidyltransferase
Ortholog_69	AGN12461.1|Prochlorococcus phage P-SSM5|hypothetical protein	YP_004322272.1|Synechococcus phage S-SM2|hypothetical protein SSM2_116	YP_004324250.1|Synechococcus phage S-SSM7|hypothetical protein SSSM7_198	YP_009322544.1|Synechococcus phage S-CAM9|hypothetical protein N161109_109	YP_214359.1|Prochlorococcus phage P-SSM2|hypothetical protein PSSM2_127	AGH07510.1|Cyanophage S-SSM6a|hypothetical protein
Ortholog_70	YP_004324714.1|Synechococcus phage S-SSM5|plastocyanin	YP_009140671.1|Synechococcus phage ACG-2014b|plastocyanine	YP_007877748.1|Cyanophage P-RSM1|plastocyanin	AGN12363.1|Prochlorococcus phage P-SSM5|plastocyanin	YP_004323008.1|Synechococcus phage S-SM1|plastocyanin	AGH56555.1|Cyanophage Syn10|plastocyanin	YP_008126407.1|Synechococcus phage S-IOM18|plastocyanin	YP_214461.1|Prochlorococcus phage P-SSM2|plastocyanine	YP_004323936.1|Synechococcus phage Syn19|plastocyanin	AGH57941.1|Synechococcus phage KBS-M-1A|plastocyanin	AGH56309.1|Cyanophage Syn2|plastocyanin	YP_717784.1|Synechococcus phage syn9|plastocyanin	AMO43432.1|Cyanophage S-RIM44|plastocyanin	YP_004324561.1|Prochlorococcus phage Syn1|plastocyanin	YP_007518190.1|Synechococcus phage S-RIM8 A.HR1|plastocyanin	YP_009133660.1|Synechococcus phage ACG-2014g|plastocyanine	YP_009134213.1|Synechococcus phage ACG-2014f|plastocyanine	YP_007675568.1|Synechococcus phage S-RIM2 R1_1999|plastocyanin	YP_007673120.1|Synechococcus phage S-CAM1|plastocyanin	AGG54475.1|Cyanophage S-SSM6b|plastocyanin	AIX46583.1|Synechococcus phage ACG-2014a|plastocyanine	YP_009134600.1|Synechococcus phage ACG-2014e|plastocyanine	YP_007877958.1|Cyanophage Syn30|plastocyanin	YP_004323717.1|Prochlorococcus phage Syn33|plastocyanin	YP_009321006.1|Synechococcus phage S-CAM22|plastocyanin	YP_007675147.1|Cyanophage P-RSM6|plastocyanin	YP_004324253.1|Synechococcus phage S-SSM7|plastocyanin	YP_004322709.1|Synechococcus phage S-ShM2|plastocyanin	YP_009134090.1|Synechococcus phage ACG-2014j|plastocyanine	YP_009140884.1|Synechococcus phage ACG-2014i|plastocyanine	YP_007001821.1|Synechococcus phage ACG-2014c|PetE plastocyanine	YP_008125631.1|Synechococcus phage S-CAM8|plastocyanin	AGH07513.1|Cyanophage S-SSM6a|plastocyanin	YP_009133430.1|Synechococcus phage ACG-2014d|plastocyanine	YP_003097354.1|Synechococcus phage S-RSM4|plastocyanin	AGH57299.1|Cyanophage S-SSM2|plastocyanin	YP_004322382.1|Synechococcus phage S-SM2|plastocyanin	YP_007677291.1|Synechococcus phage S-SSM4|plastocyanin	YP_009008229.1|Synechococcus phage ACG-2014h|plastocyanine
Ortholog_71	YP_008126439.1|Synechococcus phage S-IOM18|hypothetical protein SWYG_00114	YP_009301524.1|Cyanophage S-RIM32|hypothetical protein R1080702_016	YP_008129941.1|Prochlorococcus phage P-SSM3|hypothetical protein PRAG_00009	YP_717805.1|Synechococcus phage syn9|gp136	YP_007877936.1|Cyanophage Syn30|hypothetical protein CPRG_00173	YP_009324179.1|Synechococcus phage S-WAM2|hypothetical protein P29B0810_016	AGH07515.1|Cyanophage S-SSM6a|hypothetical protein	YP_009134516.1|Synechococcus phage ACG-2014e|hypothetical protein Syn7803C2_14	YP_004322646.1|Prochlorococcus phage P-HM1|hypothetical protein PHM1_221	YP_004322804.1|Synechococcus phage S-ShM2|hypothetical protein SShM2_138	AGH26724.1|Cyanophage P-RSM3|hypothetical protein	YP_214657.1|Prochlorococcus phage P-SSM4|hypothetical protein PSSM4_096	YP_004322413.1|Synechococcus phage S-SM2|hypothetical protein SSM2_266	YP_007006040.1|Cyanophage S-TIM5|hypothetical protein	YP_009133457.1|Synechococcus phage ACG-2014d|hypothetical protein Syn7803C102_114	YP_009134396.1|Synechococcus phage ACG-2014f|hypothetical protein Syn7803C90_185	YP_007677290.1|Synechococcus phage S-SSM4|hypothetical protein CYXG_00101	YP_195247.1|Synechococcus phage S-PM2|Hypothetical-Protein	YP_009140696.1|Synechococcus phage ACG-2014b|hypothetical protein Syn7803C100_128	YP_004323590.1|Prochlorococcus phage P-HM2|hypothetical protein PHM2_221	YP_009008148.1|Synechococcus phage ACG-2014h|hypothetical protein S-MbCM7_014	YP_009133682.1|Synechococcus phage ACG-2014g|hypothetical protein Syn7803US105_122	YP_008125655.1|Synechococcus phage S-CAM8|hypothetical protein SXCG_00166	YP_007877732.1|Cyanophage P-RSM1|hypothetical protein CPPG_00181	YP_004323271.1|Prochlorococcus phage P-RSM4|hypothetical protein PRSM4_143	YP_007672993.1|Synechococcus phage S-CAM1|hypothetical protein SXBG_00078	YP_004323956.1|Synechococcus phage Syn19|hypothetical protein Syn19_123	AGN12221.1|Prochlorococcus phage P-SSM5|hypothetical protein	YP_004324734.1|Synechococcus phage S-SSM5|hypothetical protein SSSM5_131	YP_009188101.1|Cyanophage P-TIM40|hypothetical protein PTIM40_26	YP_004324255.1|Synechococcus phage S-SSM7|hypothetical protein SSSM7_203	AIX46598.1|Synechococcus phage ACG-2014a|hypothetical protein	AGH56326.1|Cyanophage Syn2|hypothetical protein	YP_214284.1|Prochlorococcus phage P-SSM2|hypothetical protein PSSM2_052	YP_004323029.1|Synechococcus phage S-SM1|hypothetical protein SSM1_138	YP_004421493.1|Synechococcus phage S-CBS2|unnamed protein product	AGH57914.1|Synechococcus phage KBS-M-1A|hypothetical protein	YP_007675599.1|Synechococcus phage S-RIM2 R1_1999|hypothetical protein SWTG_00109	YP_007675145.1|Cyanophage P-RSM6|hypothetical protein CPXG_00108	YP_007001848.1|Synechococcus phage ACG-2014c|hypothetical protein	YP_003097455.1|Synechococcus phage S-RSM4|hypothetical cyanophage protein	YP_007518215.1|Synechococcus phage S-RIM8 A.HR1|gp136	YP_007001623.1|Synechococcus phage metaG-MbCM1|hypothetical protein	AGH57421.1|Cyanophage S-SSM2|hypothetical protein	YP_009302211.1|Cyanophage S-RIM50|hypothetical protein R290704_130	YP_009140803.1|Synechococcus phage ACG-2014i|hypothetical protein Syn7803US120_14	YP_009007971.1|Synechococcus phage S-MbCM100|hypothetical protein S-MbCM100_114	YP_004324971.1|Prochlorococcus phage P-SSM7|hypothetical protein PSSM7_144	AGH56537.1|Cyanophage Syn10|hypothetical protein
Ortholog_72	YP_009133501.1|Synechococcus phage ACG-2014d|hypothetical protein Syn7803C102_158	AGH56695.1|Cyanophage Syn10|hypothetical protein	YP_009134151.1|Synechococcus phage ACG-2014j|hypothetical protein Syn7803US103_169	YP_007675071.1|Cyanophage P-RSM6|hypothetical protein CPXG_00034	YP_004323325.1|Prochlorococcus phage P-RSM4|hypothetical protein PRSM4_197	YP_007674454.1|Synechococcus phage S-SKS1|hypothetical protein SWZG_00089	YP_004324264.1|Synechococcus phage S-SSM7|hypothetical protein SSSM7_212	YP_195181.1|Synechococcus phage S-PM2|Hypothetical-Protein	YP_009320606.1|Synechococcus phage S-CAM4|hypothetical protein S330809_173	YP_007673918.1|Prochlorococcus phage MED4-213|hypothetical protein CPMG_00173	YP_009213675.1|Prochlorococcus phage P-TIM68|hypothetical protein	YP_004323087.1|Synechococcus phage S-SM1|hypothetical protein SSM1_196	YP_009325161.1|Synechococcus phage S-WAM1|hypothetical protein P090810_172	YP_004508555.1|Synechococcus phage S-CRM01|hypothetical cyanophage protein	YP_003097291.1|Synechococcus phage S-RSM4|hypothetical cyanophage protein	YP_009140939.1|Synechococcus phage ACG-2014i|hypothetical protein Syn7803US120_150	AGH57863.1|Synechococcus phage KBS-M-1A|hypothetical protein	YP_004324538.1|Prochlorococcus phage Syn1|hypothetical protein Syn1_167	AGH57378.1|Cyanophage S-SSM2|hypothetical protein	YP_008125696.1|Synechococcus phage S-CAM8|hypothetical protein SXCG_00125	YP_004324787.1|Synechococcus phage S-SSM5|hypothetical protein SSSM5_184	YP_717859.1|Synechococcus phage syn9|gp189	YP_004325024.1|Prochlorococcus phage P-SSM7|hypothetical protein PSSM7_197	YP_008130010.1|Prochlorococcus phage P-SSM3|hypothetical protein PRAG_00079	YP_004324012.1|Synechococcus phage Syn19|hypothetical protein Syn19_179	YP_004322593.1|Prochlorococcus phage P-HM1|hypothetical protein PHM1_168	YP_008126479.1|Synechococcus phage S-IOM18|hypothetical protein SWYG_00156	AGG54427.1|Cyanophage S-SSM6b|hypothetical protein	YP_004322853.1|Synechococcus phage S-ShM2|hypothetical protein SShM2_187	YP_007518267.1|Synechococcus phage S-RIM8 A.HR1|gp189	YP_007001903.1|Synechococcus phage ACG-2014c|hypothetical protein	YP_004322321.1|Synechococcus phage S-SM2|hypothetical protein SSM2_166	AGH07524.1|Cyanophage S-SSM6a|hypothetical protein	YP_009324336.1|Synechococcus phage S-WAM2|hypothetical protein P29B0810_173	AGH56381.1|Cyanophage Syn2|hypothetical protein	YP_007673060.1|Synechococcus phage S-CAM1|hypothetical protein SXBG_00146	YP_007877877.1|Cyanophage Syn30|hypothetical protein CPRG_00113	YP_007877673.1|Cyanophage P-RSM1|hypothetical protein CPPG_00122	YP_009188264.1|Cyanophage P-TIM40|hypothetical protein PTIM40_190	YP_214434.1|Prochlorococcus phage P-SSM2|hypothetical protein PSSM2_203	AGN12393.1|Prochlorococcus phage P-SSM5|hypothetical protein	YP_004030775.1|Prochlorococcus phage P-SSM4|hypothetical protein PSSM4_162.1	YP_004323539.1|Prochlorococcus phage P-HM2|hypothetical protein PHM2_170	YP_004323795.1|Prochlorococcus phage Syn33|hypothetical protein Syn33_188	YP_009302272.1|Cyanophage S-RIM50|hypothetical protein R290704_191	YP_009134410.1|Synechococcus phage ACG-2014f|hypothetical protein Syn7803C90_199	YP_009323133.1|Synechococcus phage S-CAM7|hypothetical protein C490910_200	YP_009008294.1|Synechococcus phage ACG-2014h|hypothetical protein S-MbCM7_160	AMO43409.1|Cyanophage S-RIM44|hypothetical protein
Ortholog_73	YP_009134155.1|Synechococcus phage ACG-2014j|ribonucleotide reductase subunit A	YP_009301680.1|Cyanophage S-RIM32|ribonucleotide reductase (aerobic) alpha subunit	AIX46658.1|Synechococcus phage ACG-2014a|ribonucleotide reductase subunit A	YP_009213679.1|Prochlorococcus phage P-TIM68|putative ribonucleotide reductase A subunit	YP_004322598.1|Prochlorococcus phage P-HM1|ribonucleotide reductase class Ia alpha subunit	YP_004324542.1|Prochlorococcus phage Syn1|ribonucleotide reductase class Ia alpha subunit	YP_009320610.1|Synechococcus phage S-CAM4|ribonucleotide reductase of class Ia (aerobic) alpha subunit	AGH56691.1|Cyanophage Syn10|ribonucleotide reductase subunit A	AGN12386.1|Prochlorococcus phage P-SSM5|ribonucleotide-diphosphate reductase subunit alpha	YP_009323137.1|Synechococcus phage S-CAM7|ribonucleotide reductase of class Ia (aerobic) alpha subunit	YP_009321451.1|Synechococcus phage S-CAM3|ribonucleotide reductase of class Ia (aerobic) alpha subunit	YP_004325028.1|Prochlorococcus phage P-SSM7|ribonucleotide reductase class Ia alpha subunit	YP_007675067.1|Cyanophage P-RSM6|ribonucleotide reductase subunit A	YP_717863.1|Synechococcus phage syn9|ribonucleotide reductase subunit A	YP_007677344.1|Synechococcus phage S-SSM4|ribonucleotide reductase subunit A	YP_214439.1|Prochlorococcus phage P-SSM2|ribonucleotide reductase A subunit	AGH07528.1|Cyanophage S-SSM6a|ribonucleoside-diphosphate reductase alpha subunit	YP_004322325.1|Synechococcus phage S-SM2|ribonucleotide reductase class Ia alpha subunit	YP_009322597.1|Synechococcus phage S-CAM9|ribonucleotide reductase of class Ia (aerobic) alpha subunit	YP_004324268.1|Synechococcus phage S-SSM7|ribonucleotide reductase class Ia alpha subunit	YP_008126483.1|Synechococcus phage S-IOM18|ribonucleotide reductase subunit A	YP_004323091.1|Synechococcus phage S-SM1|ribonucleotide reductase class Ia alpha subunit	AGH26657.1|Cyanophage P-RSM3|ribonucleotide reductase alpha subunit	YP_007001908.1|Synechococcus phage ACG-2014c|NrdA ribonucleotide reductase A	YP_009140943.1|Synechococcus phage ACG-2014i|ribonucleotide reductase subunit A	YP_009134414.1|Synechococcus phage ACG-2014f|ribonucleotide reductase subunit A	YP_004323544.1|Prochlorococcus phage P-HM2|ribonucleotide reductase class Ia alpha subunit	YP_004324792.1|Synechococcus phage S-SSM5|ribonucleotide reductase class Ia alpha subunit	AMO43413.1|Cyanophage S-RIM44|ribonucleotide reductase of class Ia (aerobic) alpha subunit	YP_009008031.1|Synechococcus phage S-MbCM100|ribonucleotide reductase A	YP_004508552.1|Synechococcus phage S-CRM01|ribonucleotide-diphosphate reductase subunit A	YP_009324340.1|Synechococcus phage S-WAM2|ribonucleotide reductase (aerobic) alpha subunit	YP_009325165.1|Synechococcus phage S-WAM1|ribonucleotide reductase of class Ia (aerobic) alpha subunit	YP_007673913.1|Prochlorococcus phage MED4-213|ribonucleotide reductase A subunit	YP_007675642.1|Synechococcus phage S-RIM2 R1_1999|ribonucleotide reductase subunit A	YP_214727.1|Prochlorococcus phage P-SSM4|ribonucleotide reductase A subunit	YP_004323330.1|Prochlorococcus phage P-RSM4|ribonucleotide reductase class Ia alpha subunit	YP_007877873.1|Cyanophage Syn30|ribonucleotide reductase subunit A	YP_004322857.1|Synechococcus phage S-ShM2|ribonucleotide reductase class Ia alpha subunit	YP_009134662.1|Synechococcus phage ACG-2014e|ribonucleotide reductase subunit A	AGH56385.1|Cyanophage Syn2|ribonucleotide reductase subunit A	YP_003097287.1|Synechococcus phage S-RSM4|ribonucleotide reductase A subunit	YP_195185.1|Synechococcus phage S-PM2|ribonucleotide reductase A subunit	YP_007518271.1|Synechococcus phage S-RIM8 A.HR1|ribonucleotide reductase subunit A	YP_009133735.1|Synechococcus phage ACG-2014g|ribonucleotide reductase subunit A	YP_009188268.1|Cyanophage P-TIM40|NrdA	YP_007673056.1|Synechococcus phage S-CAM1|ribonucleotide reductase A subunit	YP_009302276.1|Cyanophage S-RIM50|ribonucleotide reductase (aerobic) alpha subunit	AGG54423.1|Cyanophage S-SSM6b|ribonucleoside-diphosphate reductase alpha subunit
Ortholog_74	AGH07529.1|Cyanophage S-SSM6a|ribonucleoside-diphosphate reductase beta subunit	AIX46659.1|Synechococcus phage ACG-2014a|ribonucleotide reductase subunit B	YP_009134415.1|Synechococcus phage ACG-2014f|ribonucleotide reductase subunit B	YP_007675643.1|Synechococcus phage S-RIM2 R1_1999|ribonucleotide reductase subunit B	AMO43414.1|Cyanophage S-RIM44|ribonucleotide reductase of class Ia (aerobic) beta subunit	AGH57858.1|Synechococcus phage KBS-M-1A|ribonucleotide reductase subunit B	AGG54422.1|Cyanophage S-SSM6b|ribonucleoside-diphosphate reductase beta subunit	YP_004324269.1|Synechococcus phage S-SSM7|ribonucleotide reductase class Ia beta subunit	YP_009213680.1|Prochlorococcus phage P-TIM68|putative ribonucleotide reductase B subunit	YP_004324543.1|Prochlorococcus phage Syn1|ribonucleotide reductase class Ia beta subunit	AGH56690.1|Cyanophage Syn10|ribonucleotide reductase subunit B	YP_214728.1|Prochlorococcus phage P-SSM4|ribonucleotide reductase A subunit	YP_004323545.1|Prochlorococcus phage P-HM2|ribonucleotide reductase class Ia beta subunit	YP_195186.1|Synechococcus phage S-PM2|ribonucleotide reductase A subunit	YP_007673055.1|Synechococcus phage S-CAM1|ribonucleotide reductase B subunit	YP_009321087.1|Synechococcus phage S-CAM22|ribonucleotide reductase of class Ia (aerobic) beta subunit	YP_009140741.1|Synechococcus phage ACG-2014b|ribonucleotide reductase subunit B	YP_004324793.1|Synechococcus phage S-SSM5|ribonucleotide reductase class Ia beta subunit	YP_009301681.1|Cyanophage S-RIM32|ribonucleotide reductase of class Ia (aerobic) beta subunit	YP_009188269.1|Cyanophage P-TIM40|NrdB	YP_004508549.1|Synechococcus phage S-CRM01|ribonucleotide reductase subunit B	YP_007675065.1|Cyanophage P-RSM6|ribonucleotide reductase subunit B	YP_007677345.1|Synechococcus phage S-SSM4|ribonucleotide reductase subunit B	YP_007001694.1|Synechococcus phage metaG-MbCM1|hypothetical protein	YP_009321452.1|Synechococcus phage S-CAM3|ribonucleotide reductase of class Ia (aerobic) beta subunit	YP_009008299.1|Synechococcus phage ACG-2014h|ribonucleotide reductase A	AGN12385.1|Prochlorococcus phage P-SSM5|ribonucleotide-diphosphate reductase subunit beta	YP_004324017.1|Synechococcus phage Syn19|ribonucleotide reductase class Ia beta subunit	YP_009140944.1|Synechococcus phage ACG-2014i|ribonucleotide reductase subunit B	YP_004323331.1|Prochlorococcus phage P-RSM4|ribonucleotide reductase class Ia beta subunit	YP_009320611.1|Synechococcus phage S-CAM4|ribonucleotide reductase of class Ia (aerobic) beta subunit	YP_007877669.1|Cyanophage P-RSM1|ribonucleotide reductase subunit B	YP_004322326.1|Synechococcus phage S-SM2|ribonucleotide reductase class Ia beta subunit	YP_007001909.1|Synechococcus phage ACG-2014c|ribonucleotide reductase	AGH26656.1|Cyanophage P-RSM3|ribonucleoside-diphosphate reductase beta subunit	YP_717864.1|Synechococcus phage syn9|ribonucleotide reductase subunit B	YP_009134156.1|Synechococcus phage ACG-2014j|ribonucleotide reductase subunit B	YP_007674449.1|Synechococcus phage S-SKS1|ribonucleotide reductase subunit B	YP_009322598.1|Synechococcus phage S-CAM9|ribonucleotide reductase of class Ia (aerobic) beta subunit	YP_004322858.1|Synechococcus phage S-ShM2|ribonucleotide reductase class Ia beta subunit	YP_007877872.1|Cyanophage Syn30|ribonucleotide reductase subunit B	YP_004322599.1|Prochlorococcus phage P-HM1|ribonucleotide reductase class Ia beta subunit	YP_003097286.1|Synechococcus phage S-RSM4|ribonucleotide reductase B subunit	YP_009323138.1|Synechococcus phage S-CAM7|ribonucleotide reductase of class Ia (aerobic) beta subunit	YP_009133736.1|Synechococcus phage ACG-2014g|ribonucleotide reductase subunit B	YP_009133506.1|Synechococcus phage ACG-2014d|ribonucleotide reductase subunit B	YP_004323092.1|Synechococcus phage S-SM1|ribonucleotide reductase class Ia beta subunit	YP_009325166.1|Synechococcus phage S-WAM1|ribonucleotide reductase (aerobic) beta subunit	YP_008126484.1|Synechococcus phage S-IOM18|ribonucleotide reductase subunit B
Ortholog_75	YP_009213718.1|Prochlorococcus phage P-TIM68|hypothetical protein	YP_007518232.1|Synechococcus phage S-RIM8 A.HR1|hypothetical protein SXDG_00200	YP_004324759.1|Synechococcus phage S-SSM5|hypothetical protein SSSM5_156	YP_004324272.1|Synechococcus phage S-SSM7|hypothetical protein SSSM7_220	AGH07532.1|Cyanophage S-SSM6a|hypothetical protein	YP_007673897.1|Prochlorococcus phage MED4-213|hypothetical protein CPMG_00151	YP_007877706.1|Cyanophage P-RSM1|hypothetical protein CPPG_00155	YP_004322617.1|Prochlorococcus phage P-HM1|hypothetical protein PHM1_192	YP_004322379.1|Synechococcus phage S-SM2|hypothetical protein SSM2_232	YP_004323979.1|Synechococcus phage Syn19|hypothetical protein Syn19_146	YP_214694.1|Prochlorococcus phage P-SSM4|hypothetical protein PSSM4_133	YP_214454.1|Prochlorococcus phage P-SSM2|hypothetical protein PSSM2_223	YP_004323297.1|Prochlorococcus phage P-RSM4|hypothetical protein PRSM4_169	YP_008129978.1|Prochlorococcus phage P-SSM3|hypothetical protein PRAG_00047	YP_004323764.1|Prochlorococcus phage Syn33|hypothetical protein Syn33_157	YP_004324993.1|Prochlorococcus phage P-SSM7|hypothetical protein PSSM7_166	AGH56349.1|Cyanophage Syn2|hypothetical protein	AGH26688.1|Cyanophage P-RSM3|hypothetical protein	YP_004323560.1|Prochlorococcus phage P-HM2|hypothetical protein PHM2_191	AGH57897.1|Synechococcus phage KBS-M-1A|hypothetical protein	YP_007877910.1|Cyanophage Syn30|hypothetical protein CPRG_00146	YP_009321054.1|Synechococcus phage S-CAM22|hypothetical protein T191209_142	YP_004323054.1|Synechococcus phage S-SM1|hypothetical protein SSM1_163	YP_007675100.1|Cyanophage P-RSM6|hypothetical protein CPXG_00063
Ortholog_76	AGH07536.1|Cyanophage S-SSM6a|hypothetical protein	AGN12358.1|Prochlorococcus phage P-SSM5|hypothetical protein	YP_004324276.1|Synechococcus phage S-SSM7|hypothetical protein SSSM7_224	YP_004324996.1|Prochlorococcus phage P-SSM7|hypothetical protein PSSM7_169	YP_214467.1|Prochlorococcus phage P-SSM2|hypothetical protein PSSM2_236
Ortholog_77	YP_004323057.1|Synechococcus phage S-SM1|hypothetical protein SSM1_166	YP_007673046.1|Synechococcus phage S-CAM1|hypothetical protein SXBG_00132	YP_009302242.1|Cyanophage S-RIM50|hypothetical protein R290704_161	YP_009324365.1|Synechococcus phage S-WAM2|hypothetical protein P29B0810_202	YP_007675617.1|Synechococcus phage S-RIM2 R1_1999|hypothetical protein SWTG_00127	YP_004324277.1|Synechococcus phage S-SSM7|hypothetical protein SSSM7_225	YP_004323300.1|Prochlorococcus phage P-RSM4|hypothetical protein PRSM4_172	YP_009320634.1|Synechococcus phage S-CAM4|hypothetical protein S330809_201	YP_009301687.1|Cyanophage S-RIM32|hypothetical protein R1080702_185	AGH26684.1|Cyanophage P-RSM3|hypothetical protein	YP_004322395.1|Synechococcus phage S-SM2|hypothetical protein SSM2_248	YP_003097266.1|Synechococcus phage S-RSM4|hypothetical cyanophage protein	YP_009213727.1|Prochlorococcus phage P-TIM68|hypothetical protein	YP_009321461.1|Synechococcus phage S-CAM3|hypothetical protein C421010_198	YP_009133705.1|Synechococcus phage ACG-2014g|hypothetical protein Syn7803US105_145	YP_004324762.1|Synechococcus phage S-SSM5|hypothetical protein SSSM5_159	AGN12355.1|Prochlorococcus phage P-SSM5|hypothetical protein	YP_009140714.1|Synechococcus phage ACG-2014b|hypothetical protein Syn7803C100_146	YP_007518236.1|Synechococcus phage S-RIM8 A.HR1|hypothetical protein SXDG_00196	AGH57893.1|Synechococcus phage KBS-M-1A|hypothetical protein	AGH56352.1|Cyanophage Syn2|hypothetical protein	YP_009322520.1|Synechococcus phage S-CAM9|hypothetical protein N161109_085	YP_007675096.1|Cyanophage P-RSM6|hypothetical protein CPXG_00059	AIX46631.1|Synechococcus phage ACG-2014a|hypothetical protein	YP_009321057.1|Synechococcus phage S-CAM22|hypothetical protein T191209_145	YP_007006160.1|Cyanophage S-TIM5|hypothetical protein	YP_007877907.1|Cyanophage Syn30|hypothetical protein CPRG_00143	YP_214698.1|Prochlorococcus phage P-SSM4|hypothetical protein PSSM4_137	YP_007675380.1|Cyanophage MED4-117|hypothetical protein CPWG_00051	YP_004323767.1|Prochlorococcus phage Syn33|hypothetical protein Syn33_160	AMO43420.1|Cyanophage S-RIM44|hypothetical protein	YP_007674435.1|Synechococcus phage S-SKS1|hypothetical protein SWZG_00070	YP_004324549.1|Prochlorococcus phage Syn1|hypothetical protein Syn1_178	YP_004322827.1|Synechococcus phage S-ShM2|hypothetical protein SShM2_161	AGH56513.1|Cyanophage Syn10|hypothetical protein	AGG54459.1|Cyanophage S-SSM6b|hypothetical protein	YP_008129982.1|Prochlorococcus phage P-SSM3|hypothetical protein PRAG_00051	YP_007877703.1|Cyanophage P-RSM1|hypothetical protein CPPG_00152	YP_009134683.1|Synechococcus phage ACG-2014e|hypothetical protein Syn7803C2_181	AGH57401.1|Cyanophage S-SSM2|hypothetical protein	YP_717834.1|Synechococcus phage syn9|gp164	YP_009008004.1|Synechococcus phage S-MbCM100|hypothetical protein S-MbCM100_147	AGH07537.1|Cyanophage S-SSM6a|hypothetical protein	YP_009140967.1|Synechococcus phage ACG-2014i|hypothetical protein Syn7803US120_178	YP_007677308.1|Synechococcus phage S-SSM4|hypothetical protein CYXG_00119	YP_004324997.1|Prochlorococcus phage P-SSM7|hypothetical protein PSSM7_170	YP_008126454.1|Synechococcus phage S-IOM18|hypothetical protein SWYG_00130	YP_007673894.1|Prochlorococcus phage MED4-213|hypothetical protein CPMG_00148	YP_004322620.1|Prochlorococcus phage P-HM1|hypothetical protein PHM1_195
Ortholog_78	YP_007675094.1|Cyanophage P-RSM6|hypothetical protein CPXG_00057	YP_007001659.1|Synechococcus phage metaG-MbCM1|hypothetical protein	YP_009008321.1|Synechococcus phage ACG-2014h|hypothetical protein S-MbCM7_187	AGN12352.1|Prochlorococcus phage P-SSM5|hypothetical protein	YP_009140716.1|Synechococcus phage ACG-2014b|OMP1 protein	YP_007677311.1|Synechococcus phage S-SSM4|OMP1 protein	YP_004322830.1|Synechococcus phage S-ShM2|hypothetical protein SShM2_164	YP_009302251.1|Cyanophage S-RIM50|hypothetical protein R290704_170	YP_007518246.1|Synechococcus phage S-RIM8 A.HR1|OMP1 protein	YP_003097263.1|Synechococcus phage S-RSM4|hypothetical cyanophage protein	YP_004323566.1|Prochlorococcus phage P-HM2|hypothetical protein PHM2_197	AGH56355.1|Cyanophage Syn2|OMP1 protein	AGH56510.1|Cyanophage Syn10|hypothetical protein	YP_009321464.1|Synechococcus phage S-CAM3|hypothetical protein C421010_201	YP_009188244.1|Cyanophage P-TIM40|hypothetical protein PTIM40_169	YP_214473.1|Prochlorococcus phage P-SSM2|hypothetical protein PSSM2_242	YP_008125676.1|Synechococcus phage S-CAM8|OMP1 protein	AIX46633.1|Synechococcus phage ACG-2014a|OMP1 protein	AGH26681.1|Cyanophage P-RSM3|hypothetical protein	YP_007675377.1|Cyanophage MED4-117|hypothetical protein CPWG_00048	YP_004324281.1|Synechococcus phage S-SSM7|hypothetical protein SSSM7_229	YP_004323303.1|Prochlorococcus phage P-RSM4|hypothetical protein PRSM4_176	YP_007877904.1|Cyanophage Syn30|OMP1 protein	AMO43423.1|Cyanophage S-RIM44|hypothetical protein	YP_009134685.1|Synechococcus phage ACG-2014e|OMP1 protein	YP_214701.1|Prochlorococcus phage P-SSM4|hypothetical protein PSSM4_140	YP_004324552.1|Prochlorococcus phage Syn1|hypothetical protein Syn1_181	YP_009324367.1|Synechococcus phage S-WAM2|hypothetical protein P29B0810_204	YP_004323770.1|Prochlorococcus phage Syn33|hypothetical protein Syn33_163	YP_007006164.1|Cyanophage S-TIM5|hypothetical protein	YP_007001882.1|Synechococcus phage ACG-2014c|hypothetical protein	YP_009321060.1|Synechococcus phage S-CAM22|OMP1 protein	YP_009325141.1|Synechococcus phage S-WAM1|hypothetical protein P090810_152	YP_004322623.1|Prochlorococcus phage P-HM1|hypothetical protein PHM1_198	YP_004322397.1|Synechococcus phage S-SM2|hypothetical protein SSM2_250	YP_009133708.1|Synechococcus phage ACG-2014g|OMP1 protein	YP_007674046.1|Prochlorococcus phage MED4-184|hypothetical protein CPAG_00010	YP_009008006.1|Synechococcus phage S-MbCM100|hypothetical protein S-MbCM100_149	YP_717837.1|Synechococcus phage syn9|gp167	YP_007877700.1|Cyanophage P-RSM1|hypothetical protein CPPG_00149	YP_009322523.1|Synechococcus phage S-CAM9|hypothetical protein N161109_088	AGG54456.1|Cyanophage S-SSM6b|hypothetical protein	YP_004324999.1|Prochlorococcus phage P-SSM7|hypothetical protein PSSM7_172	YP_009140969.1|Synechococcus phage ACG-2014i|OMP1 protein	YP_004323985.1|Synechococcus phage Syn19|hypothetical protein Syn19_152	AGH57398.1|Cyanophage S-SSM2|hypothetical protein	YP_009134180.1|Synechococcus phage ACG-2014j|OMP1 protein	YP_007673891.1|Prochlorococcus phage MED4-213|hypothetical protein CPMG_00145	YP_009301689.1|Cyanophage S-RIM32|hypothetical protein R1080702_187
Ortholog_79	YP_007001917.1|Synechococcus phage ACG-2014c|NAD synthetase	YP_007877662.1|Cyanophage P-RSM1|hypothetical protein CPPG_00110	YP_009322602.1|Synechococcus phage S-CAM9|GIY-YIG_SF superfamily protein	YP_009140748.1|Synechococcus phage ACG-2014b|NAD synthetase	YP_009213682.1|Prochlorococcus phage P-TIM68|putative NAD synthetase	YP_004324291.1|Synechococcus phage S-SSM7|NAD synthetase	YP_007518279.1|Synechococcus phage S-RIM8 A.HR1|gp202	YP_004322607.1|Prochlorococcus phage P-HM1|NAD synthetase	YP_009323142.1|Synechococcus phage S-CAM7|GIY-YIG_SF superfamily protein	YP_004323808.1|Prochlorococcus phage Syn33|NAD synthetase	YP_007675650.1|Synechococcus phage S-RIM2 R1_1999|hypothetical protein SWTG_00160	YP_007673906.1|Prochlorococcus phage MED4-213|hypothetical protein CPMG_00160	YP_009008038.1|Synechococcus phage S-MbCM100|NAD synthetase	YP_004030782.1|Prochlorococcus phage P-SSM4|NAD synthetase	AGH57851.1|Synechococcus phage KBS-M-1A|hypothetical protein	YP_007677363.1|Synechococcus phage S-SSM4|hypothetical protein CYXG_00174	YP_004323340.1|Prochlorococcus phage P-RSM4|NAD synthetase	YP_004325037.1|Prochlorococcus phage P-SSM7|NAD synthetase	AGH56396.1|Cyanophage Syn2|hypothetical protein	YP_214449.1|Prochlorococcus phage P-SSM2|NAD synthetase	YP_007674446.1|Synechococcus phage S-SKS1|hypothetical protein SWZG_00081	AGH56683.1|Cyanophage Syn10|hypothetical protein	YP_009133743.1|Synechococcus phage ACG-2014g|NAD synthetase	YP_009133514.1|Synechococcus phage ACG-2014d|NAD synthetase	AGN12375.1|Prochlorococcus phage P-SSM5|hypothetical protein	YP_004322864.1|Synechococcus phage S-ShM2|NAD synthetase	AGH57367.1|Cyanophage S-SSM2|hypothetical protein	YP_008125707.1|Synechococcus phage S-CAM8|hypothetical protein SXCG_00114	YP_004324801.1|Synechococcus phage S-SSM5|NAD synthetase	YP_009324344.1|Synechococcus phage S-WAM2|GIY-YIG_SF superfamily protein	YP_007877865.1|Cyanophage Syn30|hypothetical protein CPRG_00101	YP_009134420.1|Synechococcus phage ACG-2014f|NAD synthetase	YP_003097284.1|Synechococcus phage S-RSM4|hypothetical cyanophage protein	YP_004323099.1|Synechococcus phage S-SM1|NAD synthetase	AIX46665.1|Synechococcus phage ACG-2014a|NAD synthetase	YP_008126493.1|Synechococcus phage S-IOM18|hypothetical protein SWYG_00170	AGH26646.1|Cyanophage P-RSM3|hypothetical protein	AGH07551.1|Cyanophage S-SSM6a|hypothetical protein	YP_009302284.1|Cyanophage S-RIM50|hypothetical protein R290704_203	YP_717872.1|Synechococcus phage syn9|gp202
Ortholog_80	YP_009213551.1|Prochlorococcus phage P-TIM68|hypothetical protein	YP_009134667.1|Synechococcus phage ACG-2014e|hypothetical protein Syn7803C2_165	YP_009140948.1|Synechococcus phage ACG-2014i|hypothetical protein Syn7803US120_159	YP_004324295.1|Synechococcus phage S-SSM7|hypothetical protein SSSM7_243	YP_009320615.1|Synechococcus phage S-CAM4|hypothetical protein S330809_182	YP_009134160.1|Synechococcus phage ACG-2014j|hypothetical protein Syn7803US103_178	YP_007673067.1|Synechococcus phage S-CAM1|hypothetical protein SXBG_00154	AGH07555.1|Cyanophage S-SSM6a|hypothetical protein	YP_214297.1|Prochlorococcus phage P-SSM2|hypothetical protein PSSM2_065	YP_009008304.1|Synechococcus phage ACG-2014h|hypothetical protein S-MbCM7_170	YP_003097281.1|Synechococcus phage S-RSM4|hypothetical cyanophage protein	AGN12209.1|Prochlorococcus phage P-SSM5|hypothetical protein	YP_009322608.1|Synechococcus phage S-CAM9|hypothetical protein N161109_173
Ortholog_81	AGH56397.1|Cyanophage Syn2|hypothetical protein	YP_009133516.1|Synechococcus phage ACG-2014d|hypothetical protein Syn7803C102_173	YP_009322611.1|Synechococcus phage S-CAM9|hypothetical protein N161109_176	YP_007001919.1|Synechococcus phage ACG-2014c|hypothetical protein	YP_009008040.1|Synechococcus phage S-MbCM100|hypothetical protein S-MbCM100_183	YP_007675651.1|Synechococcus phage S-RIM2 R1_1999|hypothetical protein SWTG_00161	YP_009133745.1|Synechococcus phage ACG-2014g|hypothetical protein Syn7803US105_185	YP_004508538.1|Synechococcus phage S-CRM01|hypothetical cyanophage protein	YP_009302286.1|Cyanophage S-RIM50|hypothetical protein R290704_206	YP_214734.1|Prochlorococcus phage P-SSM4|hypothetical protein PSSM4_173	YP_007518280.1|Synechococcus phage S-RIM8 A.HR1|gp205	YP_008125708.1|Synechococcus phage S-CAM8|hypothetical protein SXCG_00113	YP_008126494.1|Synechococcus phage S-IOM18|hypothetical protein SWYG_00171	YP_009323153.1|Synechococcus phage S-CAM7|hypothetical protein C490910_220	YP_007001703.1|Synechococcus phage metaG-MbCM1|hypothetical protein	AGN12340.1|Prochlorococcus phage P-SSM5|hypothetical protein	YP_007877864.1|Cyanophage Syn30|hypothetical protein CPRG_00100	YP_009325177.1|Synechococcus phage S-WAM1|hypothetical protein P090810_188	AGH26645.1|Cyanophage P-RSM3|hypothetical protein	YP_004324298.1|Synechococcus phage S-SSM7|hypothetical protein SSSM7_246	YP_008130027.1|Prochlorococcus phage P-SSM3|hypothetical protein PRAG_00098	AGH57366.1|Cyanophage S-SSM2|hypothetical protein	AGG54403.1|Cyanophage S-SSM6b|hypothetical protein	YP_009134431.1|Synechococcus phage ACG-2014f|hypothetical protein Syn7803C90_220	YP_004323101.1|Synechococcus phage S-SM1|hypothetical protein SSM1_211	YP_004324027.1|Synechococcus phage Syn19|hypothetical protein Syn19_195	YP_004323342.1|Prochlorococcus phage P-RSM4|hypothetical protein PRSM4_215	YP_004324803.1|Synechococcus phage S-SSM5|hypothetical protein SSSM5_201	AIX46667.1|Synechococcus phage ACG-2014a|hypothetical protein	YP_004322335.1|Synechococcus phage S-SM2|hypothetical protein SSM2_188	YP_007677364.1|Synechococcus phage S-SSM4|hypothetical protein CYXG_00175	YP_004323810.1|Prochlorococcus phage Syn33|hypothetical protein Syn33_204	YP_214485.1|Prochlorococcus phage P-SSM2|hypothetical protein PSSM2_254	YP_007674422.1|Synechococcus phage S-SKS1|hypothetical protein SWZG_00057	AGH56682.1|Cyanophage Syn10|hypothetical protein	YP_009188279.1|Cyanophage P-TIM40|hypothetical protein PTIM40_206	AGH07558.1|Cyanophage S-SSM6a|hypothetical protein	YP_007877661.1|Cyanophage P-RSM1|hypothetical protein CPPG_00109	AGH57850.1|Synechococcus phage KBS-M-1A|hypothetical protein	YP_009140750.1|Synechococcus phage ACG-2014b|hypothetical protein Syn7803C100_182	YP_009321096.1|Synechococcus phage S-CAM22|hypothetical protein T191209_184	YP_717874.1|Synechococcus phage syn9|gp205
Ortholog_82	YP_007001704.1|Synechococcus phage metaG-MbCM1|hypothetical protein	YP_007877863.1|Cyanophage Syn30|hypothetical protein CPRG_00099	YP_004323102.1|Synechococcus phage S-SM1|hypothetical protein SSM1_212	YP_214735.1|Prochlorococcus phage P-SSM4|hypothetical protein PSSM4_174	AGN12339.1|Prochlorococcus phage P-SSM5|hypothetical protein	YP_004324299.1|Synechococcus phage S-SSM7|hypothetical protein SSSM7_247	YP_003097278.1|Synechococcus phage S-RSM4|hypothetical cyanophage protein	YP_004322614.1|Prochlorococcus phage P-HM1|hypothetical protein PHM1_189	YP_004323558.1|Prochlorococcus phage P-HM2|hypothetical protein PHM2_189	YP_008125709.1|Synechococcus phage S-CAM8|hypothetical protein SXCG_00112	AGH26644.1|Cyanophage P-RSM3|hypothetical protein	YP_004322336.1|Synechococcus phage S-SM2|hypothetical protein SSM2_189	YP_007877660.1|Cyanophage P-RSM1|hypothetical protein CPPG_00108	YP_009134432.1|Synechococcus phage ACG-2014f|hypothetical protein Syn7803C90_221	YP_009133517.1|Synechococcus phage ACG-2014d|hypothetical protein Syn7803C102_174	YP_004324804.1|Synechococcus phage S-SSM5|hypothetical protein SSSM5_202	YP_009140751.1|Synechococcus phage ACG-2014b|hypothetical protein Syn7803C100_183	YP_004322867.1|Synechococcus phage S-ShM2|hypothetical protein SShM2_202	AGH07559.1|Cyanophage S-SSM6a|hypothetical protein	YP_004324882.1|Prochlorococcus phage P-SSM7|hypothetical protein PSSM7_051	YP_009301705.1|Cyanophage S-RIM32|hypothetical protein R1080702_206	YP_007673035.1|Synechococcus phage S-CAM1|hypothetical protein SXBG_00121	YP_007518281.1|Synechococcus phage S-RIM8 A.HR1|gp206	YP_214486.1|Prochlorococcus phage P-SSM2|hypothetical protein PSSM2_255	YP_009321097.1|Synechococcus phage S-CAM22|hypothetical protein T191209_185	YP_007677365.1|Synechococcus phage S-SSM4|hypothetical protein CYXG_00176	YP_009322612.1|Synechococcus phage S-CAM9|hypothetical protein N161109_177	YP_009213685.1|Prochlorococcus phage P-TIM68|hypothetical protein	YP_009133746.1|Synechococcus phage ACG-2014g|hypothetical protein Syn7803US105_186	YP_195199.1|Synechococcus phage S-PM2|Hypothetical-Protein	YP_008130028.1|Prochlorococcus phage P-SSM3|hypothetical protein PRAG_00099	YP_009188284.1|Cyanophage P-TIM40|hypothetical protein PTIM40_211	AIX46668.1|Synechococcus phage ACG-2014a|hypothetical protein	AGH56398.1|Cyanophage Syn2|hypothetical protein	YP_004324570.1|Prochlorococcus phage Syn1|hypothetical protein Syn1_203	AGH57849.1|Synechococcus phage KBS-M-1A|hypothetical protein	YP_009302287.1|Cyanophage S-RIM50|hypothetical protein R290704_207	YP_009324350.1|Synechococcus phage S-WAM2|hypothetical protein P29B0810_187	YP_009323154.1|Synechococcus phage S-CAM7|hypothetical protein C490910_221	YP_007674421.1|Synechococcus phage S-SKS1|hypothetical protein SWZG_00056	YP_009320619.1|Synechococcus phage S-CAM4|hypothetical protein S330809_186	AGG54402.1|Cyanophage S-SSM6b|hypothetical protein	YP_009140952.1|Synechococcus phage ACG-2014i|hypothetical protein Syn7803US120_163	YP_004323812.1|Prochlorococcus phage Syn33|hypothetical protein Syn33_206	YP_007001920.1|Synechococcus phage ACG-2014c|hypothetical protein	AGH57365.1|Cyanophage S-SSM2|hypothetical protein	YP_009008041.1|Synechococcus phage S-MbCM100|hypothetical protein S-MbCM100_184	YP_009134164.1|Synechococcus phage ACG-2014j|hypothetical protein Syn7803US103_182	AMO43441.1|Cyanophage S-RIM44|hypothetical protein
Ortholog_83	AGN12349.1|Prochlorococcus phage P-SSM5|2OG-Fe(II) oxygenase	YP_214476.1|Prochlorococcus phage P-SSM2|2OG-Fe(II) oxygenase	YP_214671.1|Prochlorococcus phage P-SSM4|2OG-Fe(II) oxygenase	YP_004324410.1|Prochlorococcus phage Syn1|2OG-Fe(II) oxygenase	YP_009320467.1|Synechococcus phage S-CAM4|2OG-Fe(II) oxygenase	YP_003097444.1|Synechococcus phage S-RSM4|possible dioxygenase	YP_004323734.1|Prochlorococcus phage Syn33|2OG-Fe(II) oxygenase	YP_009140824.1|Synechococcus phage ACG-2014i|2OG-Fe(II) oxygenase	YP_004324576.1|Prochlorococcus phage Syn1|2OG-Fe(II) oxygenase	YP_004323957.1|Synechococcus phage Syn19|2OG-Fe(II) oxygenase	YP_007877608.1|Cyanophage P-RSM1|prolyl 4-hydroxylase	YP_007877729.1|Cyanophage P-RSM1|2OG-Fe(II) oxygenase family oxidoreductase	YP_009302263.1|Cyanophage S-RIM50|hypothetical protein R290704_182	YP_007001626.1|Synechococcus phage metaG-MbCM1|2OG-Fe(II) oxygenase	YP_009321294.1|Synechococcus phage S-CAM3|2OG-Fe(II) oxygenase	AGN12162.1|Prochlorococcus phage P-SSM5|dioxygenase	YP_009301539.1|Cyanophage S-RIM32|2OG-Fe(II) oxygenase	AGH07561.1|Cyanophage S-SSM6a|hypothetical protein	AGG54400.1|Cyanophage S-SSM6b|hypothetical protein	AMO43286.1|Cyanophage S-RIM44|2OG-Fe(II) oxygenase	YP_007675501.1|Synechococcus phage S-RIM2 R1_1999|2OG-Fe(II) oxygenase	YP_009134536.1|Synechococcus phage ACG-2014e|2OG-Fe(II) oxygenase	AMO43446.1|Cyanophage S-RIM44|2OG-Fe(II) oxygenase	YP_008129955.1|Prochlorococcus phage P-SSM3|hypothetical protein PRAG_00024	YP_009133519.1|Synechococcus phage ACG-2014d|2OG-Fe(II) oxygenase	YP_004324301.1|Synechococcus phage S-SSM7|2OG-Fe(II) oxygenase	YP_007675588.1|Synechococcus phage S-RIM2 R1_1999|2OG-Fe(II) oxygenase	AGH26710.1|Cyanophage P-RSM3|2OG-Fe(II) oxygenase	YP_214340.1|Prochlorococcus phage P-SSM2|2OG-Fe(II) oxygenase	AGH56327.1|Cyanophage Syn2|2OG-Fe(II) oxygenase	YP_004324624.1|Synechococcus phage S-SSM5|2OG-Fe(II) oxygenase	YP_009007976.1|Synechococcus phage S-MbCM100|2OG-Fe(II) oxygenase	YP_004323156.1|Prochlorococcus phage P-RSM4|2OG-Fe(II) oxygenase	YP_009134016.1|Synechococcus phage ACG-2014j|2OG-Fe(II) oxygenase	YP_008125667.1|Synechococcus phage S-CAM8|prolyl 4-hydroxylase	YP_007677367.1|Synechococcus phage S-SSM4|hypothetical protein CYXG_00178	YP_008126427.1|Synechococcus phage S-IOM18|2OG-Fe(II) oxygenase	YP_009008164.1|Synechococcus phage ACG-2014h|2OG-Fe(II) oxygenase	YP_009322650.1|Synechococcus phage S-CAM9|2OG-Fe(II) oxygenase	YP_007672981.1|Synechococcus phage S-CAM1|2OG-Fe(II) oxygenase	AIX46603.1|Synechococcus phage ACG-2014a|2OG-Fe(II) oxygenase	YP_195260.2|Synechococcus phage S-PM2|2OG-Fe(II) oxygenase
Ortholog_84	AGH07567.1|Cyanophage S-SSM6a|hypothetical protein	YP_214490.1|Prochlorococcus phage P-SSM2|nucleotide-sugar epimerase	YP_004324307.1|Synechococcus phage S-SSM7|nucleotide-sugar epimerase	AGN12335.1|Prochlorococcus phage P-SSM5|hypothetical protein
Ortholog_85	YP_009213696.1|Prochlorococcus phage P-TIM68|putative glycosyltransferase	YP_009323122.1|Synechococcus phage S-CAM7|glycosyltransfersae family protein	YP_004322362.1|Synechococcus phage S-SM2|glycosyltransferase family 11	YP_214496.1|Prochlorococcus phage P-SSM2|glycosyltransferase family 11	YP_009134437.1|Synechococcus phage ACG-2014f|glycosyltransferase family 11	YP_009322614.1|Synechococcus phage S-CAM9|putative glycosyl transferase	YP_009323161.1|Synechococcus phage S-CAM7|glycosyltransferase family 11	AGN12329.1|Prochlorococcus phage P-SSM5|alpha-1,2-fucosyltransferase	YP_004324312.1|Synechococcus phage S-SSM7|glycosyltransferase family 11	AGH07575.1|Cyanophage S-SSM6a|glycosyl transferase	YP_009213693.1|Prochlorococcus phage P-TIM68|putative glycosyltransferase	AGH07572.1|Cyanophage S-SSM6a|glycosyl transferase	YP_004324315.1|Synechococcus phage S-SSM7|glycosyltransferase family 11
Ortholog_86	YP_004322363.1|Synechococcus phage S-SM2|glycosyltransferase family 25	AGN12323.1|Prochlorococcus phage P-SSM5|glycosyltransferase family 25 protein	YP_004324317.1|Synechococcus phage S-SSM7|glycosyltransferase family 25	YP_009323166.1|Synechococcus phage S-CAM7|glycosyltransferase family 25 protein	YP_009322625.1|Synechococcus phage S-CAM9|hypothetical protein N161109_190	YP_214502.1|Prochlorococcus phage P-SSM2|glycosyltransferase family 25	YP_009213709.1|Prochlorococcus phage P-TIM68|putative glycosyltransferase	AGH07577.1|Cyanophage S-SSM6a|glycosyltransferase family 25 protein	YP_009134446.1|Synechococcus phage ACG-2014f|glycosyltransferase family 25
Ortholog_87	YP_008126509.1|Synechococcus phage S-IOM18|hypothetical protein SWYG_00186	YP_009008059.1|Synechococcus phage S-MbCM100|hypothetical protein S-MbCM100_202	AIX46687.1|Synechococcus phage ACG-2014a|DUF680 domain-containing protein	YP_004322364.1|Synechococcus phage S-SM2|DUF680 domain-containing protein	YP_007001715.1|Synechococcus phage metaG-MbCM1|DUF680	YP_009188302.1|Cyanophage P-TIM40|hypothetical protein PTIM40_229	YP_007518296.1|Synechococcus phage S-RIM8 A.HR1|gp222	AGH56409.1|Cyanophage Syn2|hypothetical protein	YP_007672665.1|Prochlorococcus phage P-SSP10|hypothetical protein PROG_00012	YP_009320447.1|Synechococcus phage S-CAM4|hypothetical protein S330809_014	AGH57349.1|Cyanophage S-SSM2|hypothetical protein	YP_007675045.1|Cyanophage P-RSM6|hypothetical protein CPXG_00008	YP_009140802.1|Synechococcus phage ACG-2014i|DUF680 domain-containing protein	YP_007006021.1|Cyanophage S-TIM5|hypothetical protein	YP_004323598.1|Prochlorococcus phage P-HM2|DUF680 domain-containing protein	YP_009321113.1|Synechococcus phage S-CAM22|hypothetical protein T191209_201	YP_004324819.1|Synechococcus phage S-SSM5|DUF680 domain-containing protein	YP_007877650.1|Cyanophage P-RSM1|hypothetical protein CPPG_00098	YP_007673869.1|Prochlorococcus phage MED4-213|hypothetical protein CPMG_00123	AMO43445.1|Cyanophage S-RIM44|hypothetical protein	YP_009133765.1|Synechococcus phage ACG-2014g|DUF680 domain-containing protein	YP_005087545.1|Cyanophage NATL2A-133|gp222	YP_009301708.1|Cyanophage S-RIM32|hypothetical protein R1080702_210	YP_717891.1|Synechococcus phage syn9|gp222	YP_009324178.1|Synechococcus phage S-WAM2|DUF680 domain-containing protein	YP_004324042.1|Synechococcus phage Syn19|DUF680 domain-containing protein	YP_007674431.1|Synechococcus phage S-SKS1|hypothetical protein SWZG_00066	YP_004324318.1|Synechococcus phage S-SSM7|DUF680 domain-containing protein	YP_009322626.1|Synechococcus phage S-CAM9|hypothetical protein N161109_191	YP_009134515.1|Synechococcus phage ACG-2014e|DUF680 domain-containing protein	YP_007673033.1|Synechococcus phage S-CAM1|hypothetical protein SXBG_00119	YP_009140773.1|Synechococcus phage ACG-2014b|DUF680 domain-containing protein	YP_004325059.1|Prochlorococcus phage P-SSM7|DUF680 domain-containing protein	AGG54453.1|Cyanophage S-SSM6b|hypothetical protein	YP_009213710.1|Prochlorococcus phage P-TIM68|hypothetical protein	AGH07578.1|Cyanophage S-SSM6a|hypothetical protein	YP_008130041.1|Prochlorococcus phage P-SSM3|hypothetical protein PRAG_00112	YP_004323358.1|Prochlorococcus phage P-RSM4|DUF680 domain-containing protein	AGH57834.1|Synechococcus phage KBS-M-1A|hypothetical protein	YP_009133995.1|Synechococcus phage ACG-2014j|DUF680 domain-containing protein	YP_007877854.1|Cyanophage Syn30|hypothetical protein CPRG_00090	YP_007677313.1|Synechococcus phage S-SSM4|hypothetical protein CYXG_00124	AGF91596.1|Prochlorococcus phage P-SSP6|hypothetical protein	YP_004323119.1|Synechococcus phage S-SM1|DUF680 domain-containing protein	YP_009325195.1|Synechococcus phage S-WAM1|hypothetical protein P090810_206	YP_004322886.1|Synechococcus phage S-ShM2|DUF680 domain-containing protein	YP_007675665.1|Synechococcus phage S-RIM2 R1_1999|hypothetical protein SWTG_00175	YP_004323828.1|Prochlorococcus phage Syn33|DUF680 domain-containing protein	YP_005087455.1|Cyanophage NATL1A-7|gp222
Ortholog_88	YP_007676375.1|Cyanophage KBS-P-1A|hypothetical protein CYZG_00054	AGN12348.1|Prochlorococcus phage P-SSM5|hypothetical protein	YP_009134354.1|Synechococcus phage ACG-2014f|hypothetical protein Syn7803C90_143	YP_214477.1|Prochlorococcus phage P-SSM2|DUF680 domain-containing protein
Ortholog_89	YP_009213717.1|Prochlorococcus phage P-TIM68|hypothetical protein	YP_007675052.1|Cyanophage P-RSM6|hypothetical protein CPXG_00015	AGN12319.1|Prochlorococcus phage P-SSM5|hypothetical protein	YP_004324323.1|Synechococcus phage S-SSM7|hypothetical protein SSSM7_271	AGH07583.1|Cyanophage S-SSM6a|hypothetical protein	YP_214509.1|Prochlorococcus phage P-SSM2|hypothetical protein PSSM2_278
Ortholog_90	YP_009133751.1|Synechococcus phage ACG-2014g|photosystem II D1 protein	YP_007006003.1|Cyanophage S-TIM5|D1 protein	YP_007676376.1|Cyanophage KBS-P-1A|photosystem II D1 protein	YP_004324037.1|Synechococcus phage Syn19|photosystem II D1 protein	YP_009321106.1|Synechococcus phage S-CAM22|photosystem II protein D1	YP_004322400.1|Synechococcus phage S-SM2|photosystem II D1 protein	YP_004324813.1|Synechococcus phage S-SSM5|photosystem II D1 protein	YP_007877859.1|Cyanophage Syn30|photosystem II D1 protein	YP_003097255.1|Synechococcus phage S-RSM4|D1	YP_009324374.1|Synechococcus phage S-WAM2|photosystem II protein D1	YP_009134452.1|Synechococcus phage ACG-2014f|photosystem II D1 protein	YP_009140759.1|Synechococcus phage ACG-2014b|photosystem II D1 protein	YP_004323819.1|Prochlorococcus phage Syn33|photosystem II D1 protein	YP_004324586.1|Prochlorococcus phage Syn1|photosystem II D1 protein	YP_009188294.1|Cyanophage P-TIM40|PsbA	YP_195211.1|Synechococcus phage S-PM2|photosystem II D1 protein	YP_004323112.1|Synechococcus phage S-SM1|photosystem II D1 protein	YP_005087380.1|Cyanophage P-SSP2|core photosystem II reaction center protein	YP_008130037.1|Prochlorococcus phage P-SSM3|photosystem II protein D1	AGN12313.1|Prochlorococcus phage P-SSM5|core photosystem II reaction center protein	YP_007676487.1|Synechococcus phage S-RIP1|photosystem II protein D1	YP_009008326.1|Synechococcus phage ACG-2014h|photosystem II D2 protein	YP_009322638.1|Synechococcus phage S-CAM9|photosystem II protein D1	YP_007673164.1|Synechococcus phage S-RIP2|photosystem II D1 protein	YP_214746.1|Prochlorococcus phage P-SSM4|photosystem II D1 protein	AIX46673.1|Synechococcus phage ACG-2014a|photosystem II D1 protein	YP_007001929.1|Synechococcus phage ACG-2014c|PsbD photosystem II D2 protein	YP_008126503.1|Synechococcus phage S-IOM18|photosystem II D1 protein	YP_007677374.1|Synechococcus phage S-SSM4|core photosystem II reaction center protein	YP_004323353.1|Prochlorococcus phage P-RSM4|photosystem II D1 protein	YP_009301715.1|Cyanophage S-RIM32|photosystem II protein D1	YP_008125714.1|Synechococcus phage S-CAM8|photosystem D1 protein	YP_717885.1|Synechococcus phage syn9|photosystem II D1 protein	YP_004324327.1|Synechococcus phage S-SSM7|photosystem II D1 protein	YP_005087457.1|Cyanophage NATL1A-7|photosystem II reaction center protein PsbA/D1	YP_007677711.1|Prochlorococcus phage P-GSP1|core photosystem II reaction center protein	YP_009213744.1|Prochlorococcus phage P-TIM68|photosystem II D1 protein	AGH07588.1|Cyanophage S-SSM6a|photosystem q(b) protein	YP_007518291.1|Synechococcus phage S-RIM8 A.HR1|photosystem II D1 protein	YP_007674394.1|Synechococcus phage S-SKS1|photosystem II D1 protein	YP_009008046.1|Synechococcus phage S-MbCM100|photosystem II D1 protein	YP_005087546.1|Cyanophage NATL2A-133|photosystem II reaction center protein PsbA/D1	AGH26635.1|Cyanophage P-RSM3|photosystem II D1 protein	YP_004323581.1|Prochlorococcus phage P-HM2|photosystem II D1 protein	AGH57839.1|Synechococcus phage KBS-M-1A|photosystem II D1 protein	YP_009302297.1|Cyanophage S-RIM50|photosystem II protein D1	YP_007677163.1|Prochlorococcus phage P-SSP3|photosystem II protein D1	YP_009103796.1|Synechococcus phage S-CBP4|photosystem II D1 protein	YP_214204.1|Prochlorococcus virus PSSP7|core photosystem II reaction center protein
Ortholog_91	AGH56665.1|Cyanophage Syn10|glutaredoxin	YP_007001940.1|Synechococcus phage ACG-2014c|NrdC glutaredoxin	YP_007001716.1|Synechococcus phage metaG-MbCM1|NrdC glutaredoxin	YP_009321114.1|Synechococcus phage S-CAM22|glutaredoxin	YP_195216.1|Synechococcus phage S-PM2|glutaredoxin	YP_004324820.1|Synechococcus phage S-SSM5|glutaredoxin	YP_004323601.1|Prochlorococcus phage P-HM2|glutaredoxin	YP_009134700.1|Synechococcus phage ACG-2014e|glutaredoxin	YP_009188303.1|Cyanophage P-TIM40|glutaredoxin	YP_009133546.1|Synechococcus phage ACG-2014d|glutaredoxin	YP_009320654.1|Synechococcus phage S-CAM4|glutaredoxin	YP_007674637.1|Synechococcus phage S-SKS1|NrdC	YP_009134195.1|Synechococcus phage ACG-2014j|glutaredoxin	YP_009140774.1|Synechococcus phage ACG-2014b|glutaredoxin	AGG54383.1|Cyanophage S-SSM6b|glutaredoxin 3	YP_009133766.1|Synechococcus phage ACG-2014g|glutaredoxin	YP_009321486.1|Synechococcus phage S-CAM3|glutaredoxin	YP_004324043.1|Synechococcus phage Syn19|glutaredoxin	YP_009322647.1|Synechococcus phage S-CAM9|glutaredoxin	YP_004323120.1|Synechococcus phage S-SM1|glutaredoxin	YP_009213747.1|Prochlorococcus phage P-TIM68|putative glutaredoxin	YP_007877649.1|Cyanophage P-RSM1|NrdC	YP_004325060.1|Prochlorococcus phage P-SSM7|glutaredoxin	AMO43459.1|Cyanophage S-RIM44|ribonucleotide reductase	YP_004324590.1|Prochlorococcus phage Syn1|glutaredoxin	YP_008125730.1|Synechococcus phage S-CAM8|NrdC	YP_007675666.1|Synechococcus phage S-RIM2 R1_1999|NrdC	YP_009321472.1|Synechococcus phage S-CAM3|glutaredoxin	YP_009324377.1|Synechococcus phage S-WAM2|glutaredoxin	YP_004508519.1|Synechococcus phage S-CRM01|glutaredoxin	AGH56410.1|Cyanophage Syn2|glutaredoxin	AGH57833.1|Synechococcus phage KBS-M-1A|NrdC	YP_004323359.1|Prochlorococcus phage P-RSM4|glutaredoxin	YP_007673024.1|Synechococcus phage S-CAM1|glutaredoxin	YP_007677384.1|Synechococcus phage S-SSM4|hypothetical protein CYXG_00195	YP_004324332.1|Synechococcus phage S-SSM7|glutaredoxin	YP_007518297.1|Synechococcus phage S-RIM8 A.HR1|NrdC	AGH07591.1|Cyanophage S-SSM6a|glutaredoxin 3	YP_004322887.1|Synechococcus phage S-ShM2|glutaredoxin	YP_004323829.1|Prochlorococcus phage Syn33|glutaredoxin	YP_009324348.1|Synechococcus phage S-WAM2|glutaredoxin	YP_007673037.1|Synechococcus phage S-CAM1|glutaredoxin	YP_004322655.1|Prochlorococcus phage P-HM1|glutaredoxin	YP_009301720.1|Cyanophage S-RIM32|ribonucleotide reductase	YP_195197.1|Synechococcus phage S-PM2|glutaredoxin	YP_009325196.1|Synechococcus phage S-WAM1|glutaredoxin	YP_003097253.1|Synechococcus phage S-RSM4|Glutaredoxin	YP_007877853.1|Cyanophage Syn30|NrdC	YP_009140985.1|Synechococcus phage ACG-2014i|glutaredoxin
Ortholog_92	YP_214547.1|Prochlorococcus phage P-SSM2|glutaredoxin	AGN12283.1|Prochlorococcus phage P-SSM5|NrdC	AIX46688.1|Synechococcus phage ACG-2014a|glutaredoxin
Ortholog_93	YP_009321014.1|Synechococcus phage S-CAM22|hypothetical protein T191209_102	YP_007675149.1|Cyanophage P-RSM6|hypothetical protein CPXG_00112	YP_004323260.1|Prochlorococcus phage P-RSM4|hypothetical protein PRSM4_132	YP_007001612.1|Synechococcus phage metaG-MbCM1|hypothetical protein	YP_009188197.1|Cyanophage P-TIM40|hypothetical protein PTIM40_122	YP_007673885.1|Prochlorococcus phage MED4-213|hypothetical protein CPMG_00139	YP_009134696.1|Synechococcus phage ACG-2014e|hypothetical protein Syn7803C2_194	YP_004322634.1|Prochlorococcus phage P-HM1|hypothetical protein PHM1_209	YP_214513.1|Prochlorococcus phage P-SSM2|hypothetical protein PSSM2_282	YP_007672662.1|Prochlorococcus phage P-SSP10|hypothetical protein PROG_00009	YP_005087542.1|Cyanophage NATL2A-133|conserved hypothetical protein	AGH26539.1|Cyanophage P-RSM3|hypothetical protein	AGG54444.1|Cyanophage S-SSM6b|hypothetical protein	YP_009140764.1|Synechococcus phage ACG-2014b|hypothetical protein Syn7803C100_196	YP_009133759.1|Synechococcus phage ACG-2014g|hypothetical protein Syn7803US105_199	YP_004324333.1|Synechococcus phage S-SSM7|hypothetical protein SSSM7_285	YP_007673114.1|Synechococcus phage S-CAM1|hypothetical protein SXBG_00201	YP_007677322.1|Synechococcus phage S-SSM4|hypothetical protein CYXG_00133	AGF91594.1|Prochlorococcus phage P-SSP6|hypothetical protein	YP_008130136.1|Prochlorococcus phage P-SSM3|hypothetical protein PRAG_00210	AGH07592.1|Cyanophage S-SSM6a|hypothetical protein	YP_004030771.1|Prochlorococcus phage P-SSM4|hypothetical protein PSSM4_074.1	YP_004323577.1|Prochlorococcus phage P-HM2|hypothetical protein PHM2_208	YP_009140981.1|Synechococcus phage ACG-2014i|hypothetical protein Syn7803US120_192	YP_009213743.1|Prochlorococcus phage P-TIM68|hypothetical protein	YP_009008333.1|Synechococcus phage ACG-2014h|hypothetical protein S-MbCM7_199	YP_009133532.1|Synechococcus phage ACG-2014d|hypothetical protein Syn7803C102_189	AGN12316.1|Prochlorococcus phage P-SSM5|hypothetical protein	YP_005087478.1|Cyanophage NATL1A-7|conserved hypothetical protein
Ortholog_94	YP_007676486.1|Synechococcus phage S-RIP1|hypothetical protein SWVG_00057	AGH56360.1|Cyanophage Syn2|hypothetical protein	YP_007877698.1|Cyanophage P-RSM1|hypothetical protein CPPG_00147	YP_007006022.1|Cyanophage S-TIM5|hypothetical protein	AGH07598.1|Cyanophage S-SSM6a|hypothetical protein	YP_005087379.1|Cyanophage P-SSP2|conserved hypothetical protein	YP_214749.1|Prochlorococcus phage P-SSM4|DUF680 domain-containing protein	AGN12347.1|Prochlorococcus phage P-SSM5|hypothetical protein	AGH26632.1|Cyanophage P-RSM3|hypothetical protein	YP_004324339.1|Synechococcus phage S-SSM7|DUF680 domain-containing protein	YP_214478.1|Prochlorococcus phage P-SSM2|DUF680 domain-containing protein	AGG54436.1|Cyanophage S-SSM6b|hypothetical protein	YP_004323063.1|Synechococcus phage S-SM1|DUF680 domain-containing protein	YP_008130019.1|Prochlorococcus phage P-SSM3|hypothetical protein PRAG_00089	YP_004325001.1|Prochlorococcus phage P-SSM7|DUF680 domain-containing protein	YP_007877902.1|Cyanophage Syn30|hypothetical protein CPRG_00138	YP_004324767.1|Synechococcus phage S-SSM5|DUF680 domain-containing protein	YP_007677330.1|Synechococcus phage S-SSM4|hypothetical protein CYXG_00141	YP_007677164.1|Prochlorococcus phage P-SSP3|hypothetical protein PRSG_00028	YP_004322365.1|Synechococcus phage S-SM2|DUF680 domain-containing protein
Ortholog_95	YP_004324768.1|Synechococcus phage S-SSM5|phosphate transporter subunit	YP_004323992.1|Synechococcus phage Syn19|phosphate transporter subunit	YP_007006023.1|Cyanophage S-TIM5|phosphate ABC transporter substrate-binding protein	AGG54435.1|Cyanophage S-SSM6b|phosphate ABC transporter phosphate-binding protein PstS	YP_007677331.1|Synechococcus phage S-SSM4|phosphate-binding protein PstS	YP_004325002.1|Prochlorococcus phage P-SSM7|phosphate transporter subunit	YP_008130020.1|Prochlorococcus phage P-SSM3|PstS	YP_004322366.1|Synechococcus phage S-SM2|phosphate transporter subunit	AGH56361.1|Cyanophage Syn2|phosphate ABC transporter	YP_007877901.1|Cyanophage Syn30|phosphate-binding protein PstS	YP_004323064.1|Synechococcus phage S-SM1|phosphate transporter subunit	AGN12346.1|Prochlorococcus phage P-SSM5|PstS	YP_007674430.1|Synechococcus phage S-SKS1|ABC-type phosphate transport system	YP_007877697.1|Cyanophage P-RSM1|phosphate-binding protein PstS	YP_004323306.1|Prochlorococcus phage P-RSM4|phosphate transporter subunit	AGH07599.1|Cyanophage S-SSM6a|phosphate ABC transporter phosphate-binding protein PstS	YP_214730.1|Prochlorococcus phage P-SSM4|phosphate transporter subunit	YP_214479.1|Prochlorococcus phage P-SSM2|phosphate transporter subunit	AGH26652.1|Cyanophage P-RSM3|phosphate-binding protein PstS	YP_004324340.1|Synechococcus phage S-SSM7|phosphate transporter subunit
Ortholog_96	YP_009324347.1|Synechococcus phage S-WAM2|transaldolase	YP_009321471.1|Synechococcus phage S-CAM3|transaldolase	YP_004324798.1|Synechococcus phage S-SSM5|transaldolase-like protein	YP_007677351.1|Synechococcus phage S-SSM4|transaldolase	YP_004323337.1|Prochlorococcus phage P-RSM4|transaldolase-like protein	YP_214475.1|Prochlorococcus phage P-SSM2|transaldolase-like protein	YP_007672693.1|Prochlorococcus phage P-SSP10|transaldolase	YP_007006049.1|Cyanophage S-TIM5|transaldolase	AGH56686.1|Cyanophage Syn10|transaldolase	YP_214732.1|Prochlorococcus phage P-SSM4|transaldolase-like protein	YP_004324567.1|Prochlorococcus phage Syn1|transaldolase-like protein	YP_007877665.1|Cyanophage P-RSM1|transaldolase	YP_003097280.1|Synechococcus phage S-RSM4|Transaldolase	YP_009133740.1|Synechococcus phage ACG-2014g|transaldolase-like protein	YP_007877867.1|Cyanophage Syn30|translaldolase	YP_004323805.1|Prochlorococcus phage Syn33|transaldolase-like protein	YP_009134668.1|Synechococcus phage ACG-2014e|transaldolase-like protein	YP_008130025.1|Prochlorococcus phage P-SSM3|transaldolase	YP_004322693.1|Synechococcus phage S-ShM2|transaldolase-like protein	YP_004322652.1|Prochlorococcus phage P-HM1|transaldolase-like protein	YP_004322405.1|Synechococcus phage S-SM2|transaldolase-like protein	AGF91571.1|Prochlorococcus phage P-SSP6|transaldolase	AGH56393.1|Cyanophage Syn2|transaldolase	YP_005087514.1|Cyanophage NATL2A-133|transaldolase family protein	YP_717869.1|Synechococcus phage syn9|transaldolase	YP_007518276.1|Synechococcus phage S-RIM8 A.HR1|transaldolase	YP_004323096.1|Synechococcus phage S-SM1|transaldolase-like protein	YP_009320616.1|Synechococcus phage S-CAM4|transaldolase	YP_004324356.1|Synechococcus phage S-SSM7|transaldolase-like protein	YP_007673870.1|Prochlorococcus phage MED4-213|TalC	YP_009134466.1|Synechococcus phage ACG-2014f|transaldolase-like protein	AMO43438.1|Cyanophage S-RIM44|transaldolase	YP_009140949.1|Synechococcus phage ACG-2014i|transaldolase-like protein	YP_009302281.1|Cyanophage S-RIM50|transaldolase	YP_007674390.1|Synechococcus phage S-SKS1|transaldolase	YP_009325170.1|Synechococcus phage S-WAM1|transaldolase	YP_004323597.1|Prochlorococcus phage P-HM2|transaldolase-like protein	YP_009213684.1|Prochlorococcus phage P-TIM68|putative transaldolase	YP_008125705.1|Synechococcus phage S-CAM8|transaldolase	YP_005087349.1|Cyanophage P-SSP2|transaldolase family protein	YP_007673038.1|Synechococcus phage S-CAM1|TalC	YP_009008035.1|Synechococcus phage S-MbCM100|transaldolase-like protein	YP_007675647.1|Synechococcus phage S-RIM2 R1_1999|transaldolase	YP_004324023.1|Synechococcus phage Syn19|transaldolase-like protein	AGH57315.1|Cyanophage S-SSM2|transaldolase	YP_007001914.1|Synechococcus phage ACG-2014c|TalC transaldolase-like protein	AGN12350.1|Prochlorococcus phage P-SSM5|fructose-6-phosphate aldolase	YP_005087495.1|Cyanophage NATL1A-7|transaldolase	YP_009321091.1|Synechococcus phage S-CAM22|transaldolase
Ortholog_97	AGH56663.1|Cyanophage Syn10|hypothetical protein	AGN12281.1|Prochlorococcus phage P-SSM5|hypothetical protein	YP_009324380.1|Synechococcus phage S-WAM2|hypothetical protein P29B0810_217	YP_009134702.1|Synechococcus phage ACG-2014e|hypothetical protein Syn7803C2_200	YP_717894.1|Synechococcus phage syn9|gp225	YP_009008337.1|Synechococcus phage ACG-2014h|hypothetical protein S-MbCM7_203	YP_009322651.1|Synechococcus phage S-CAM9|hypothetical protein N161109_216	YP_009302304.1|Cyanophage S-RIM50|hypothetical protein R290704_225	YP_004324823.1|Synechococcus phage S-SSM5|hypothetical protein SSSM5_221	YP_004325062.1|Prochlorococcus phage P-SSM7|hypothetical protein PSSM7_235	YP_004322409.1|Synechococcus phage S-SM2|hypothetical protein SSM2_262	AIX46690.1|Synechococcus phage ACG-2014a|hypothetical protein	YP_009213750.1|Prochlorococcus phage P-TIM68|hypothetical protein	YP_009325200.1|Synechococcus phage S-WAM1|hypothetical protein P090810_211	YP_009188306.1|Cyanophage P-TIM40|hypothetical protein PTIM40_233	YP_007877850.1|Cyanophage Syn30|hypothetical protein CPRG_00086	YP_007674636.1|Synechococcus phage S-SKS1|hypothetical protein SWZG_00280	YP_007673020.1|Synechococcus phage S-CAM1|hypothetical protein SXBG_00106	YP_007001719.1|Synechococcus phage metaG-MbCM1|hypothetical protein	YP_004508515.1|Synechococcus phage S-CRM01|hypothetical cyanophage protein	YP_008126512.1|Synechococcus phage S-IOM18|hypothetical protein SWYG_00189	YP_009140987.1|Synechococcus phage ACG-2014i|hypothetical protein Syn7803US120_198	YP_004323123.1|Synechococcus phage S-SM1|hypothetical protein SSM1_233	AGG54381.1|Cyanophage S-SSM6b|hypothetical protein	YP_003097249.1|Synechococcus phage S-RSM4|hypothetical cyanophage protein	AGH56413.1|Cyanophage Syn2|hypothetical protein	YP_008130045.1|Prochlorococcus phage P-SSM3|hypothetical protein PRAG_00116	YP_009320657.1|Synechococcus phage S-CAM4|hypothetical protein S330809_224	AMO43463.1|Cyanophage S-RIM44|hypothetical protein	YP_004324594.1|Prochlorococcus phage Syn1|hypothetical protein Syn1_228	YP_004323605.1|Prochlorococcus phage P-HM2|hypothetical protein PHM2_236	YP_004323831.1|Prochlorococcus phage Syn33|hypothetical protein Syn33_225	YP_008125732.1|Synechococcus phage S-CAM8|hypothetical protein SXCG_00089	YP_004322659.1|Prochlorococcus phage P-HM1|hypothetical protein PHM1_234	AGH26628.1|Cyanophage P-RSM3|hypothetical protein	YP_007675668.1|Synechococcus phage S-RIM2 R1_1999|hypothetical protein SWTG_00178	YP_007001942.1|Synechococcus phage ACG-2014c|hypothetical protein	YP_214549.1|Prochlorococcus phage P-SSM2|hypothetical protein PSSM2_317	YP_009134198.1|Synechococcus phage ACG-2014j|hypothetical protein Syn7803US103_216	YP_009133768.1|Synechococcus phage ACG-2014g|hypothetical protein Syn7803US105_208	AGH57346.1|Cyanophage S-SSM2|hypothetical protein	YP_007675041.1|Cyanophage P-RSM6|hypothetical protein CPXG_00004	YP_007673865.1|Prochlorococcus phage MED4-213|hypothetical protein CPMG_00119	YP_004324046.1|Synechococcus phage Syn19|hypothetical protein Syn19_214	YP_009321116.1|Synechococcus phage S-CAM22|hypothetical protein T191209_204	AGH57831.1|Synechococcus phage KBS-M-1A|hypothetical protein	YP_009134492.1|Synechococcus phage ACG-2014f|hypothetical protein Syn7803C90_281	YP_007518299.1|Synechococcus phage S-RIM8 A.HR1|gp225	YP_004322889.1|Synechococcus phage S-ShM2|hypothetical protein SShM2_224
Ortholog_98	YP_009323003.1|Synechococcus phage S-CAM7|hypothetical protein C490910_070	AGH07619.1|Cyanophage S-SSM6a|hypothetical protein	YP_004322204.1|Synechococcus phage S-SM2|hypothetical protein SSM2_048	YP_214287.1|Prochlorococcus phage P-SSM2|hypothetical protein PSSM2_055	YP_007674585.1|Synechococcus phage S-SKS1|hypothetical protein SWZG_00227	AGN12219.1|Prochlorococcus phage P-SSM5|hypothetical protein	YP_004324364.1|Synechococcus phage S-SSM7|hypothetical protein SSSM7_316
Ortholog_99	YP_004323365.1|Prochlorococcus phage P-RSM4|Td thymidylate synthetase	AGH56416.1|Cyanophage Syn2|thymidylate synthase	YP_009103816.1|Synechococcus phage S-CBP4|thymidylate synthase	YP_009188308.1|Cyanophage P-TIM40|Thy1	YP_009103210.1|Synechococcus phage S-CBP1|thymidylate synthase	YP_009133551.1|Synechococcus phage ACG-2014d|thymidylate synthetase	YP_004324049.1|Synechococcus phage Syn19|Td thymidylate synthetase	AGH57343.1|Cyanophage S-SSM2|thymidylate synthase	YP_008130048.1|Prochlorococcus phage P-SSM3|thymidylate synthase	YP_007001945.1|Synechococcus phage ACG-2014c|Td Td thymidylate synthetase	YP_009301733.1|Cyanophage S-RIM32|thymidylate synthase	YP_008126516.1|Synechococcus phage S-IOM18|thymidylate synthase	YP_009302307.1|Cyanophage S-RIM50|thymidylate synthase	YP_007877847.1|Cyanophage Syn30|thymidylate synthase	YP_004323607.1|Prochlorococcus phage P-HM2|Td thymidylate synthetase	YP_007675257.1|Cyanophage P-RSM6|thymidylate synthase	YP_007877644.1|Cyanophage P-RSM1|thymidylate synthase	YP_007676344.1|Cyanophage KBS-P-1A|FAD-dependent thymidylate synthase	YP_007673863.1|Prochlorococcus phage MED4-213|thymidylate synthase	YP_008125735.1|Synechococcus phage S-CAM8|thymidylate synthase	YP_007518302.1|Synechococcus phage S-RIM8 A.HR1|thymidylate synthase	YP_009140779.1|Synechococcus phage ACG-2014b|thymidylate synthetase	AGG54378.1|Cyanophage S-SSM6b|flavin-dependent thymidylate synthase	YP_004324826.1|Synechococcus phage S-SSM5|Td thymidylate synthetase	YP_007006170.1|Cyanophage S-TIM5|thymidylate synthase	YP_009133770.1|Synechococcus phage ACG-2014g|thymidylate synthetase	YP_214554.1|Prochlorococcus phage P-SSM2|Td thymidylate synthetase	YP_004323126.1|Synechococcus phage S-SM1|Td thymidylate synthetase	YP_004322662.1|Prochlorococcus phage P-HM1|Td thymidylate synthetase	YP_004325064.1|Prochlorococcus phage P-SSM7|Td thymidylate synthetase	YP_009103501.1|Synechococcus phage S-CBP3|thymidylate synthase	AGH07623.1|Cyanophage S-SSM6a|flavin-dependent thymidylate synthase	YP_009321497.1|Synechococcus phage S-CAM3|thymidylate synthase	YP_004323833.1|Prochlorococcus phage Syn33|Td thymidylate synthetase	YP_004508513.1|Synechococcus phage S-CRM01|Thymidilate synthase	YP_007673012.1|Synechococcus phage S-CAM1|thymidylate synthase	NP_570363.1|Synechococcus virus P60|thymidylate synthase	YP_007675671.1|Synechococcus phage S-RIM2 R1_1999|thymidylate synthase	AGH56660.1|Cyanophage Syn10|thymidylate synthase	YP_004421527.1|Synechococcus phage S-CBS2|thy1 gene product	YP_009325203.1|Synechococcus phage S-WAM1|thymidylate synthase	AGH26625.1|Cyanophage P-RSM3|thymidylate synthase	YP_009320665.1|Synechococcus phage S-CAM4|thymidylate synthase	YP_007001720.1|Synechococcus phage metaG-MbCM1|Td Td thymidylate synthetase	YP_009324387.1|Synechococcus phage S-WAM2|thymidylate synthase	YP_004322420.1|Synechococcus phage S-SM2|Td thymidylate synthetase	YP_007677389.1|Synechococcus phage S-SSM4|thymidylate synthase	YP_009008347.1|Synechococcus phage ACG-2014h|thymidylate synthetase	YP_717897.1|Synechococcus phage syn9|thymidylate synthase
Ortholog_100	YP_009321121.1|Synechococcus phage S-CAM22|hypothetical protein T191209_209	YP_717899.1|Synechococcus phage syn9|gp230	YP_004324827.1|Synechococcus phage S-SSM5|hypothetical protein SSSM5_225	YP_195229.1|Synechococcus phage S-PM2|Hypothetical-Protein	YP_009134496.1|Synechococcus phage ACG-2014f|hypothetical protein Syn7803C90_285	YP_009321499.1|Synechococcus phage S-CAM3|hypothetical protein C421010_236	YP_008130049.1|Prochlorococcus phage P-SSM3|hypothetical protein PRAG_00120	YP_007673010.1|Synechococcus phage S-CAM1|hypothetical protein SXBG_00096	YP_007673862.1|Prochlorococcus phage MED4-213|hypothetical protein CPMG_00116	AGH57342.1|Cyanophage S-SSM2|hypothetical protein	YP_004322421.1|Synechococcus phage S-SM2|hypothetical protein SSM2_274	YP_009133771.1|Synechococcus phage ACG-2014g|hypothetical protein Syn7803US105_211	YP_007675673.1|Synechococcus phage S-RIM2 R1_1999|hypothetical protein SWTG_00183	YP_004324369.1|Synechococcus phage S-SSM7|hypothetical protein SSSM7_321	YP_009325205.1|Synechococcus phage S-WAM1|hypothetical protein P090810_216	YP_007675256.1|Cyanophage P-RSM6|hypothetical protein CPXG_00219	AGG54376.1|Cyanophage S-SSM6b|hypothetical protein	YP_008125737.1|Synechococcus phage S-CAM8|hypothetical protein SXCG_00084	YP_214757.2|Prochlorococcus phage P-SSM4|hypothetical protein PSSM4_196	AGH26624.1|Cyanophage P-RSM3|hypothetical protein	YP_009008349.1|Synechococcus phage ACG-2014h|hypothetical protein S-MbCM7_215	YP_007674630.1|Synechococcus phage S-SKS1|hypothetical protein SWZG_00274	YP_004322663.1|Prochlorococcus phage P-HM1|hypothetical protein PHM1_238	YP_009134208.1|Synechococcus phage ACG-2014j|hypothetical protein Syn7803US103_226	YP_009320667.1|Synechococcus phage S-CAM4|hypothetical protein S330809_234	YP_004322893.1|Synechococcus phage S-ShM2|hypothetical protein SShM2_228	AGH07624.1|Cyanophage S-SSM6a|hypothetical protein	YP_004508511.1|Synechococcus phage S-CRM01|hypothetical cyanophage protein	AGH57826.1|Synechococcus phage KBS-M-1A|hypothetical protein	YP_009140780.1|Synechococcus phage ACG-2014b|hypothetical protein Syn7803C100_212	YP_004323127.1|Synechococcus phage S-SM1|hypothetical protein SSM1_237	YP_009188309.1|Cyanophage P-TIM40|hypothetical protein PTIM40_236	AMO43472.1|Cyanophage S-RIM44|hypothetical protein	YP_004323835.1|Prochlorococcus phage Syn33|hypothetical protein Syn33_229	AIX46694.1|Synechococcus phage ACG-2014a|hypothetical protein	YP_008126518.1|Synechococcus phage S-IOM18|hypothetical protein SWYG_00195	YP_004323366.1|Prochlorococcus phage P-RSM4|hypothetical protein PRSM4_239	AGH56658.1|Cyanophage Syn10|hypothetical protein	YP_007677391.1|Synechococcus phage S-SSM4|hypothetical protein CYXG_00202	YP_004324050.1|Synechococcus phage Syn19|hypothetical protein Syn19_218	YP_009213755.1|Prochlorococcus phage P-TIM68|hypothetical protein	YP_007877643.1|Cyanophage P-RSM1|hypothetical protein CPPG_00091	AGH56417.1|Cyanophage Syn2|hypothetical protein	YP_004324603.1|Prochlorococcus phage Syn1|hypothetical protein Syn1_237	YP_009008064.1|Synechococcus phage S-MbCM100|hypothetical protein S-MbCM100_207	YP_004325065.1|Prochlorococcus phage P-SSM7|hypothetical protein PSSM7_238	YP_007001946.1|Synechococcus phage ACG-2014c|hypothetical protein	YP_009133553.1|Synechococcus phage ACG-2014d|hypothetical protein Syn7803C102_210	YP_004323608.1|Prochlorococcus phage P-HM2|hypothetical protein PHM2_239
Ortholog_101	YP_214557.1|Prochlorococcus phage P-SSM2|hypothetical protein PSSM2_325	AGN12272.1|Prochlorococcus phage P-SSM5|hypothetical protein
Ortholog_102	YP_007518305.1|Synechococcus phage S-RIM8 A.HR1|phosphate-starvation inducible protein	YP_008125738.1|Synechococcus phage S-CAM8|phosphate-starvation inducible protein	YP_717900.1|Synechococcus phage syn9|phosphate-starvation inducible protein	YP_009301735.1|Cyanophage S-RIM32|phosphate-induced stress protein	YP_007677393.1|Synechococcus phage S-SSM4|phosphate-starvation inducible protein	YP_007877844.1|Cyanophage Syn30|phosphate-starvation inducible protein	YP_007673009.1|Synechococcus phage S-CAM1|PhoH	YP_007675255.1|Cyanophage P-RSM6|PhoH	YP_214558.1|Prochlorococcus phage P-SSM2|P-starvation inducible protein	YP_004324828.1|Synechococcus phage S-SSM5|P-starvation inducible protein	YP_004323609.1|Prochlorococcus phage P-HM2|P-starvation inducible protein	YP_009323195.1|Synechococcus phage S-CAM7|PhoH	YP_009140998.1|Synechococcus phage ACG-2014i|P-starvation inducible protein	YP_009320668.1|Synechococcus phage S-CAM4|PhoH	AGH56657.1|Cyanophage Syn10|phosphate-starvation inducible protein	YP_009321500.1|Synechococcus phage S-CAM3|PhoH	YP_007673861.1|Prochlorococcus phage MED4-213|phosphate-starvation inducible protein	YP_009133772.1|Synechococcus phage ACG-2014g|P-starvation inducible protein	YP_009302310.1|Cyanophage S-RIM50|phosphate-induced stress protein	YP_004322664.1|Prochlorococcus phage P-HM1|P-starvation inducible protein	YP_009133555.1|Synechococcus phage ACG-2014d|P-starvation inducible protein	AGN12271.1|Prochlorococcus phage P-SSM5|PhoH	YP_004508510.1|Synechococcus phage S-CRM01|phosphate-starvation inducible protein	AGH07625.1|Cyanophage S-SSM6a|PhoH protein	YP_009008065.1|Synechococcus phage S-MbCM100|starvation inducible protein	YP_009324389.1|Synechococcus phage S-WAM2|PhoH	YP_009322660.1|Synechococcus phage S-CAM9|PhoH	YP_009008350.1|Synechococcus phage ACG-2014h|starvation inducible protein	YP_009140781.1|Synechococcus phage ACG-2014b|P-starvation inducible protein	YP_009134497.1|Synechococcus phage ACG-2014f|P-starvation inducible protein	AGH57341.1|Cyanophage S-SSM2|phosphate-starvation inducible protein	YP_195230.1|Synechococcus phage S-PM2|P-Starvation inducible protein	AIX46695.1|Synechococcus phage ACG-2014a|P-starvation inducible protein	AGH56418.1|Cyanophage Syn2|phosphate-starvation inducible protein	YP_004322894.1|Synechococcus phage S-ShM2|P-starvation inducible protein	YP_007001722.1|Synechococcus phage metaG-MbCM1|PhoH P-starvation inducible protein	YP_009325206.1|Synechococcus phage S-WAM1|PhoH	YP_009134209.1|Synechococcus phage ACG-2014j|P-starvation inducible protein	YP_009213756.1|Prochlorococcus phage P-TIM68|putative phosphate-starvation inducible protein	YP_008126519.1|Synechococcus phage S-IOM18|phosphate-starvation inducible protein	YP_007877642.1|Cyanophage P-RSM1|phosphate-starvation inducible protein	YP_009134712.1|Synechococcus phage ACG-2014e|P-starvation inducible protein	AMO43473.1|Cyanophage S-RIM44|phosphate starvation-inducible protein	YP_004325066.1|Prochlorococcus phage P-SSM7|P-starvation inducible protein	YP_007675674.1|Synechococcus phage S-RIM2 R1_1999|phosphate-starvation inducible protein	YP_009188310.1|Cyanophage P-TIM40|PhoH	YP_004324370.1|Synechococcus phage S-SSM7|P-starvation inducible protein	YP_004324604.1|Prochlorococcus phage Syn1|P-starvation inducible protein	AGG54374.1|Cyanophage S-SSM6b|phosphate-starvation inducible protein
Ortholog_103	YP_008126520.1|Synechococcus phage S-IOM18|hypothetical protein SWYG_00197	YP_009134210.1|Synechococcus phage ACG-2014j|exonuclease	YP_009321501.1|Synechococcus phage S-CAM3|hypothetical protein C421010_238	YP_003097237.1|Synechococcus phage S-RSM4|putatitive exonulcease	YP_009325207.1|Synechococcus phage S-WAM1|hypothetical protein P090810_218	YP_007001723.1|Synechococcus phage metaG-MbCM1|exonuclease	YP_009322661.1|Synechococcus phage S-CAM9|hypothetical protein N161109_226	YP_007877843.1|Cyanophage Syn30|hypothetical protein CPRG_00079	AGN12269.1|Prochlorococcus phage P-SSM5|hypothetical protein	YP_009008066.1|Synechococcus phage S-MbCM100|exonuclease	YP_009140782.1|Synechococcus phage ACG-2014b|exonuclease	YP_008125739.1|Synechococcus phage S-CAM8|hypothetical protein SXCG_00082	YP_004324605.1|Prochlorococcus phage Syn1|exonuclease	YP_009134498.1|Synechococcus phage ACG-2014f|exonuclease	YP_004324371.1|Synechococcus phage S-SSM7|exonuclease	YP_004322895.1|Synechococcus phage S-ShM2|exonuclease	YP_009140999.1|Synechococcus phage ACG-2014i|exonuclease	YP_214232.1|Prochlorococcus phage P-SSM2|exonuclease	YP_004324052.1|Synechococcus phage Syn19|exonuclease	YP_009320669.1|Synechococcus phage S-CAM4|hypothetical protein S330809_236	YP_004325067.1|Prochlorococcus phage P-SSM7|exonuclease	YP_009301736.1|Cyanophage S-RIM32|hypothetical protein R1080702_238	YP_009008351.1|Synechococcus phage ACG-2014h|exonuclease	YP_009321123.1|Synechococcus phage S-CAM22|hypothetical protein T191209_211	YP_007674629.1|Synechococcus phage S-SKS1|hypothetical protein SWZG_00272	YP_004323129.1|Synechococcus phage S-SM1|exonuclease	YP_214561.1|Prochlorococcus phage P-SSM4|exonuclease	YP_004323368.1|Prochlorococcus phage P-RSM4|exonuclease	AMO43474.1|Cyanophage S-RIM44|hypothetical protein	YP_009302311.1|Cyanophage S-RIM50|hypothetical protein R290704_232	YP_007877641.1|Cyanophage P-RSM1|hypothetical protein CPPG_00089	YP_007001948.1|Synechococcus phage ACG-2014c|exonuclease	AGH57824.1|Synechococcus phage KBS-M-1A|hypothetical protein	YP_009324390.1|Synechococcus phage S-WAM2|hypothetical protein P29B0810_227	AGG54372.1|Cyanophage S-SSM6b|hypothetical protein	AIX46696.1|Synechococcus phage ACG-2014a|exonuclease	YP_007675254.1|Cyanophage P-RSM6|hypothetical protein CPXG_00217	AGH26622.1|Cyanophage P-RSM3|hypothetical protein	YP_009133773.1|Synechococcus phage ACG-2014g|exonuclease	AGH56656.1|Cyanophage Syn10|hypothetical protein	YP_195231.1|Synechococcus phage S-PM2|exonuclease	YP_008130051.1|Prochlorococcus phage P-SSM3|hypothetical protein PRAG_00122	YP_004324829.1|Synechococcus phage S-SSM5|exonuclease	YP_004323837.1|Prochlorococcus phage Syn33|exonuclease	YP_009134713.1|Synechococcus phage ACG-2014e|exonuclease	YP_007673008.1|Synechococcus phage S-CAM1|hypothetical protein SXBG_00094	YP_009133557.1|Synechococcus phage ACG-2014d|exonuclease	YP_004322424.1|Synechococcus phage S-SM2|exonuclease	YP_009213757.1|Prochlorococcus phage P-TIM68|putative exonuclease
Ortholog_104	AGH56561.1|Cyanophage Syn10|tail sheath stabilizer	YP_214354.1|Prochlorococcus phage P-SSM2|proximal tail sheath stabilization	YP_007001600.1|Synechococcus phage metaG-MbCM1|gp15 proximal tail sheath stabilization protein	YP_004322771.1|Synechococcus phage S-ShM2|proximal tail sheath stabilization	YP_009320543.1|Synechococcus phage S-CAM4|tail assembly protein	YP_009301619.1|Cyanophage S-RIM32|tail assembly protein	AGG54288.1|Cyanophage S-SSM6b|tail sheath stabilizer	AGN12466.1|Prochlorococcus phage P-SSM5|tail sheath stabilizer	YP_009133654.1|Synechococcus phage ACG-2014g|proximal tail sheath protein	YP_009140880.1|Synechococcus phage ACG-2014i|proximal tail sheath protein	YP_004324479.1|Prochlorococcus phage Syn1|proximal tail sheath stabilization	YP_003097361.1|Synechococcus phage S-RSM4|tail sheath stabiliser	YP_009321378.1|Synechococcus phage S-CAM3|proximal tail sheath stabilizer	YP_008125626.1|Synechococcus phage S-CAM8|tail sheath stabilizer	YP_195129.1|Synechococcus phage S-PM2|proximal tail sheath stabilization	YP_009325085.1|Synechococcus phage S-WAM1|tail assembly protein	YP_009323068.1|Synechococcus phage S-CAM7|tail sheath stabilizer	YP_009140665.1|Synechococcus phage ACG-2014b|proximal tail sheath protein	AIX46578.1|Synechococcus phage ACG-2014a|proximal tail sheath protein	YP_004323709.1|Prochlorococcus phage Syn33|proximal tail sheath stabilization	YP_009134338.1|Synechococcus phage ACG-2014f|proximal tail sheath protein	YP_007677259.1|Synechococcus phage S-SSM4|tail sheath stabilizer	YP_009134596.1|Synechococcus phage ACG-2014e|proximal tail sheath protein	YP_007673124.1|Synechococcus phage S-CAM1|proximal tail sheath stabilizer	YP_009188185.1|Cyanophage P-TIM40|tail sheath stabilizer and completion protein	YP_009321001.1|Synechococcus phage S-CAM22|tail assembly protein	YP_009133425.1|Synechococcus phage ACG-2014d|proximal tail sheath protein	YP_004323003.1|Synechococcus phage S-SM1|proximal tail sheath stabilization	YP_004323245.1|Prochlorococcus phage P-RSM4|proximal tail sheath stabilization	AGH57450.1|Cyanophage S-SSM2|tail sheath stabilizer	YP_009324262.1|Synechococcus phage S-WAM2|tail assembly protein	AMO43351.1|Cyanophage S-RIM44|tail assembly protein	YP_004324707.1|Synechococcus phage S-SSM5|proximal tail sheath stabilization	YP_009302185.1|Cyanophage S-RIM50|tail assembly protein	AGH57951.1|Synechococcus phage KBS-M-1A|tail sheath stabilizer	YP_008126401.1|Synechococcus phage S-IOM18|tail sheath stabilizer	YP_717778.1|Synechococcus phage syn9|tail sheath stabilizer	YP_007675560.1|Synechococcus phage S-RIM2 R1_1999|tail sheath stabilizer	YP_007001816.1|Synechococcus phage ACG-2014c|gp15 proximal tail sheath protein	YP_009008225.1|Synechococcus phage ACG-2014h|proximal tail sheath	YP_004508464.1|Synechococcus phage S-CRM01|tail sheath stabilizer	YP_009134085.1|Synechococcus phage ACG-2014j|proximal tail sheath protein	YP_004324932.1|Prochlorococcus phage P-SSM7|proximal tail sheath stabilization	YP_007518180.1|Synechococcus phage S-RIM8 A.HR1|tail sheath stabilizer
Ortholog_105	YP_004508499.1|Synechococcus phage S-CRM01|hypothetical cyanophage protein	YP_004322165.1|Synechococcus phage S-SM2|hypothetical protein SSM2_007	YP_009213519.1|Prochlorococcus phage P-TIM68|hypothetical protein	YP_214243.1|Prochlorococcus phage P-SSM2|hypothetical protein PSSM2_011	AGN12259.1|Prochlorococcus phage P-SSM5|hypothetical protein	YP_007674621.1|Synechococcus phage S-SKS1|hypothetical protein SWZG_00264	YP_009134214.1|Synechococcus phage ACG-2014f|hypothetical protein Syn7803C90_3	YP_009322935.1|Synechococcus phage S-CAM7|hypothetical protein C490910_002
Ortholog_106	AGH57338.1|Cyanophage S-SSM2|hypothetical protein	AIX46698.1|Synechococcus phage ACG-2014a|loader of DNA helicase	YP_007877639.1|Cyanophage P-RSM1|hypothetical protein CPPG_00087	YP_004322897.1|Synechococcus phage S-SM1|loader of gp41 DNA helicase	YP_009322663.1|Synechococcus phage S-CAM9|loader of DNA helicase	YP_004323131.1|Prochlorococcus phage P-RSM4|loader of gp41 DNA helicase	YP_004324607.1|Synechococcus phage S-SSM5|loader of gp41 DNA helicase	YP_004322159.1|Synechococcus phage S-SM2|loader of gp41 DNA helicase	YP_004323839.1|Synechococcus phage Syn19|loader of gp41 DNA helicase	YP_009133559.1|Synechococcus phage ACG-2014d|loader of DNA helicase	YP_009302313.1|Cyanophage S-RIM50|loader of DNA helicase	YP_008130053.1|Prochlorococcus phage P-SSM3|hypothetical protein PRAG_00124	YP_007677397.1|Synechococcus phage S-SSM4|hypothetical protein CYXG_00208	YP_004508507.1|Synechococcus phage S-CRM01|loader of gp41 DNA helicase	YP_004323612.1|Prochlorococcus phage Syn33|loader of gp41 DNA helicase	AGH26620.1|Cyanophage P-RSM3|hypothetical protein	YP_008125537.1|Synechococcus phage S-CAM8|hypothetical protein SXCG_00080	AGN12264.1|Prochlorococcus phage P-SSM5|hypothetical protein	AGG54370.1|Cyanophage S-SSM6b|hypothetical protein	AGH56654.1|Cyanophage Syn10|hypothetical protein	AGH57822.1|Synechococcus phage KBS-M-1A|hypothetical protein	YP_007673858.1|Prochlorococcus phage MED4-213|hypothetical protein CPMG_00112	YP_009323198.1|Synechococcus phage S-CAM7|loader of DNA helicase	YP_004322667.1|Synechococcus phage S-ShM2|loader of gp41 DNA helicase	YP_214238.1|Prochlorococcus phage P-SSM2|loader of gp41 DNA helicase	YP_007675467.1|Synechococcus phage S-RIM2 R1_1999|hypothetical protein SWTG_00187	YP_008126522.1|Synechococcus phage S-IOM18|hypothetical protein SWYG_00199	YP_009213514.1|Prochlorococcus phage P-TIM68|putative loader of DNA helicase	YP_009133775.1|Synechococcus phage ACG-2014g|loader of DNA helicase	YP_717674.1|Synechococcus phage syn9|loader of T4 gp41 helicase	YP_009140784.1|Synechococcus phage ACG-2014b|loader of DNA helicase	YP_004323370.1|Prochlorococcus phage P-HM2|loader of gp41 DNA helicase	YP_007518097.1|Synechococcus phage S-RIM8 A.HR1|gp59	AGH56420.1|Cyanophage Syn2|hypothetical protein	YP_007674627.1|Synechococcus phage S-SKS1|hypothetical protein SWZG_00270	YP_007877841.1|Cyanophage Syn30|hypothetical protein CPRG_00077	YP_004322426.1|Prochlorococcus phage P-HM1|loader of gp41 DNA helicase	YP_007001950.1|Synechococcus phage ACG-2014c|gp41 DNA helicase gp59 loader protein	YP_007001725.1|Synechococcus phage metaG-MbCM1|gp41 DNA helicase gp59 loader protein	YP_009321125.1|Synechococcus phage S-CAM22|loader of DNA helicase	YP_009134500.1|Synechococcus phage ACG-2014f|loader of DNA helicase	YP_214563.1|Prochlorococcus phage P-SSM4|loader of gp41 DNA helicase
Ortholog_107	YP_007677396.1|Synechococcus phage S-SSM4|hypothetical protein CYXG_00207	YP_009213758.1|Prochlorococcus phage P-TIM68|putative late promoter transcription accessory protein	YP_009324391.1|Synechococcus phage S-WAM2|late promoter transcriptional accessory protein	AIX46697.1|Synechococcus phage ACG-2014a|late promoter transcription protein	YP_009140783.1|Synechococcus phage ACG-2014b|late promoter transcription protein	YP_009188078.1|Cyanophage P-TIM40|late promoter transcription accessory protein	YP_008126521.1|Synechococcus phage S-IOM18|hypothetical protein SWYG_00198	AMO43475.1|Cyanophage S-RIM44|late promoter transcriptional accessory protein	YP_004323838.1|Prochlorococcus phage Syn33|late promoter transcription accessory protein	YP_008130052.1|Prochlorococcus phage P-SSM3|hypothetical protein PRAG_00123	YP_009322662.1|Synechococcus phage S-CAM9|late promoter transcriptional accessory protein	YP_007675676.1|Synechococcus phage S-RIM2 R1_1999|hypothetical protein SWTG_00186	YP_214233.1|Prochlorococcus phage P-SSM2|late promoter transcription accessory protein	YP_717673.1|Synechococcus phage syn9|putative late promoter transcription factor	YP_009302312.1|Cyanophage S-RIM50|late promoter transcription accessory protein	YP_009321124.1|Synechococcus phage S-CAM22|late promoter transcriptional accessory protein	AGH56419.1|Cyanophage Syn2|hypothetical protein	YP_007674628.1|Synechococcus phage S-SKS1|hypothetical protein SWZG_00271	YP_009134714.1|Synechococcus phage ACG-2014e|late promoter transcription protein	AGH07627.1|Cyanophage S-SSM6a|hypothetical protein	YP_009133774.1|Synechococcus phage ACG-2014g|late promoter transcription protein	YP_004324606.1|Prochlorococcus phage Syn1|late promoter transcription accessory protein	YP_009141000.1|Synechococcus phage ACG-2014i|late promoter transcription protein	YP_007675253.1|Cyanophage P-RSM6|hypothetical protein CPXG_00216	YP_004323130.1|Synechococcus phage S-SM1|late promoter transcription accessory protein	YP_007673859.1|Prochlorococcus phage MED4-213|hypothetical protein CPMG_00113	YP_214562.1|Prochlorococcus phage P-SSM4|late promoter transcription accessory protein	YP_009301737.1|Cyanophage S-RIM32|late promoter transcriptional accessory protein	YP_004508508.1|Synechococcus phage S-CRM01|late promoter transcriptional accessory protein	AGH26621.1|Cyanophage P-RSM3|hypothetical protein	YP_008125740.1|Synechococcus phage S-CAM8|hypothetical protein SXCG_00081	YP_003097236.1|Synechococcus phage S-RSM4|putative late promoter transcription factor	AGH57823.1|Synechococcus phage KBS-M-1A|hypothetical protein	YP_004323369.1|Prochlorococcus phage P-RSM4|late promoter transcription accessory protein	YP_009321502.1|Synechococcus phage S-CAM3|late promoter transcriptional accessory protein	AGH56655.1|Cyanophage Syn10|hypothetical protein	YP_009008352.1|Synechococcus phage ACG-2014h|late promoter transcription	YP_009134211.1|Synechococcus phage ACG-2014j|late promoter transcription protein	YP_009320670.1|Synechococcus phage S-CAM4|late promoter transcriptional accessory protein	YP_009133558.1|Synechococcus phage ACG-2014d|late promoter transcription protein	YP_007673007.1|Synechococcus phage S-CAM1|hypothetical protein SXBG_00093	YP_195232.1|Synechococcus phage S-PM2|late promoter transcription accessory protein	YP_004322896.1|Synechococcus phage S-ShM2|late promoter transcription accessory protein	AGH57339.1|Cyanophage S-SSM2|hypothetical protein	YP_007877842.1|Cyanophage Syn30|hypothetical protein CPRG_00078	AGN12268.1|Prochlorococcus phage P-SSM5|hypothetical protein	AGG54371.1|Cyanophage S-SSM6b|hypothetical protein	YP_004322425.1|Synechococcus phage S-SM2|late promoter transcription accessory protein	YP_004325068.1|Prochlorococcus phage P-SSM7|late promoter transcription accessory protein
Ortholog_108	YP_004508512.1|Synechococcus phage S-CRM01|hypothetical cyanophage protein	YP_004324857.1|Prochlorococcus phage P-SSM7|hypothetical protein PSSM7_026	YP_214396.1|Prochlorococcus phage P-SSM2|hypothetical protein PSSM2_164	AGN12429.1|Prochlorococcus phage P-SSM5|hypothetical protein
Ortholog_109	YP_007001707.1|Synechococcus phage metaG-MbCM1|Hli04 high light inducible protein	YP_007001922.1|Synechococcus phage ACG-2014c|Hli03 high light inducible protein	YP_009188286.1|Cyanophage P-TIM40|high light inducible protein	YP_007675657.1|Synechococcus phage S-RIM2 R1_1999|high light inducible protein	YP_007673167.1|Synechococcus phage S-RIP2|hypothetical protein SWQG_00021	YP_214738.1|Prochlorococcus phage P-SSM4|high light inducible protein	YP_195205.1|Synechococcus phage S-PM2|High Light Inducible Proteins	AGH57847.1|Synechococcus phage KBS-M-1A|hypothetical protein	YP_004324806.1|Synechococcus phage S-SSM5|high light inducible protein	YP_008125711.1|Synechococcus phage S-CAM8|hypothetical protein SXCG_00110	YP_005087456.1|Cyanophage NATL1A-7|predicted protein	YP_007677165.1|Prochlorococcus phage P-SSP3|hgh-light inducible protein	YP_009322627.1|Synechococcus phage S-CAM9|high-light inducible protein	AMO43447.1|Cyanophage S-RIM44|putative high-light inducible protein	YP_007672667.1|Prochlorococcus phage P-SSP10|hypothetical protein PROG_00014	YP_007673031.1|Synechococcus phage S-CAM1|high light inducible protein	YP_004325040.1|Prochlorococcus phage P-SSM7|high light inducible protein	YP_007518283.1|Synechococcus phage S-RIM8 A.HR1|high light inducible protein	YP_007673890.1|Prochlorococcus phage MED4-213|high light inducible protein	YP_007674400.1|Synechococcus phage S-SKS1|hypothetical protein SWZG_00035	YP_004322624.1|Prochlorococcus phage P-HM1|high light inducible protein	YP_009133520.1|Synechococcus phage ACG-2014d|high light inducible protein	AGH56400.1|Cyanophage Syn2|hypothetical protein	YP_007877861.1|Cyanophage Syn30|hypothetical protein CPRG_00097	YP_009133748.1|Synechococcus phage ACG-2014g|high light inducible protein	YP_009321479.1|Synechococcus phage S-CAM3|high-light inducible protein	YP_004324032.1|Synechococcus phage Syn19|high light inducible protein	AGN12322.1|Prochlorococcus phage P-SSM5|Hli01	YP_214503.1|Prochlorococcus phage P-SSM2|high light inducible protein	YP_007676372.1|Cyanophage KBS-P-1A|hypothetical protein CYZG_00051	YP_007677712.1|Prochlorococcus phage P-GSP1|hgh-light inducible protein	AGH07581.1|Cyanophage S-SSM6a|high light inducible protein	YP_005087378.1|Cyanophage P-SSP2|hgh-light inducible protein	YP_009134450.1|Synechococcus phage ACG-2014f|high light inducible protein	YP_004322872.1|Synechococcus phage S-ShM2|high light inducible protein	YP_004508520.1|Synechococcus phage S-CRM01|high light inducible protein	YP_009140753.1|Synechococcus phage ACG-2014b|high light inducible protein	YP_004323815.1|Prochlorococcus phage Syn33|high light inducible protein	YP_009008322.1|Synechococcus phage ACG-2014h|high light inducible protein	YP_008130031.1|Prochlorococcus phage P-SSM3|Hli01	YP_007877656.1|Cyanophage P-RSM1|hypothetical protein CPPG_00104	YP_009213713.1|Prochlorococcus phage P-TIM68|putative high light inducible protein	YP_009140970.1|Synechococcus phage ACG-2014i|high light inducible protein	AGH57361.1|Cyanophage S-SSM2|hypothetical protein	YP_009008043.1|Synechococcus phage S-MbCM100|high light inducible protein	YP_009134686.1|Synechococcus phage ACG-2014e|high light inducible protein	AIX46670.1|Synechococcus phage ACG-2014a|high light inducible protein	YP_005087547.1|Cyanophage NATL2A-133|predicted protein	YP_009134181.1|Synechococcus phage ACG-2014j|high light inducible protein
Ortholog_110	YP_009320609.1|Synechococcus phage S-CAM4|DNA primase	YP_009134154.1|Synechococcus phage ACG-2014j|DNA primase subunit	YP_003097288.1|Synechococcus phage S-RSM4|DNA primase subunit	YP_004508553.1|Synechococcus phage S-CRM01|DNA primase	YP_004322856.1|Synechococcus phage S-ShM2|DNA primase subunit	YP_195184.1|Synechococcus phage S-PM2|DNA primase subunit	YP_009321085.1|Synechococcus phage S-CAM22|DNA primase subunit	YP_009323136.1|Synechococcus phage S-CAM7|DNA primase/helicase	YP_009325164.1|Synechococcus phage S-WAM1|DNA primase	YP_009134413.1|Synechococcus phage ACG-2014f|DNA primase subunit	YP_007673914.1|Prochlorococcus phage MED4-213|primase	YP_009133504.1|Synechococcus phage ACG-2014d|DNA primase subunit	YP_004323543.1|Prochlorococcus phage P-HM2|DNA primase subunit	YP_004323329.1|Prochlorococcus phage P-RSM4|DNA primase subunit	YP_004323090.1|Synechococcus phage S-SM1|DNA primase subunit	YP_214726.1|Prochlorococcus phage P-SSM4|DNA primase subunit	YP_717862.1|Synechococcus phage syn9|DNA primase subunit	YP_004324015.1|Synechococcus phage Syn19|DNA primase subunit	YP_007518270.1|Synechococcus phage S-RIM8 A.HR1|DNA primase	YP_004324267.1|Synechococcus phage S-SSM7|DNA primase subunit	YP_009133734.1|Synechococcus phage ACG-2014g|DNA primase subunit	YP_009322596.1|Synechococcus phage S-CAM9|DNA primase/helicase	YP_004322324.1|Synechococcus phage S-SM2|DNA primase subunit	YP_007877874.1|Cyanophage Syn30|DNA primase	YP_007673057.1|Synechococcus phage S-CAM1|DNA primase subunit	YP_008130012.1|Prochlorococcus phage P-SSM3|DNA primase subunit	AGH07527.1|Cyanophage S-SSM6a|DNA primase subunit	YP_004324791.1|Synechococcus phage S-SSM5|DNA primase subunit	YP_009321450.1|Synechococcus phage S-CAM3|DNA primase	YP_004322597.1|Prochlorococcus phage P-HM1|DNA primase subunit	YP_004324541.1|Prochlorococcus phage Syn1|DNA primase subunit	AGH57860.1|Synechococcus phage KBS-M-1A|DNA primase	AGH26658.1|Cyanophage P-RSM3|hypothetical protein	YP_008125699.1|Synechococcus phage S-CAM8|DNA primase subunit	YP_007675068.1|Cyanophage P-RSM6|hypothetical protein CPXG_00031	YP_009140942.1|Synechococcus phage ACG-2014i|DNA primase subunit	YP_009213678.1|Prochlorococcus phage P-TIM68|putative DNA primase subunit	YP_009134661.1|Synechococcus phage ACG-2014e|DNA primase subunit	YP_004323798.1|Prochlorococcus phage Syn33|DNA primase subunit	YP_007674451.1|Synechococcus phage S-SKS1|DNA primase subunit	YP_009188267.1|Cyanophage P-TIM40|DNA primase subunit	YP_009140739.1|Synechococcus phage ACG-2014b|DNA primase subunit	YP_007001906.1|Synechococcus phage ACG-2014c|gp61 DNA primase subunit	YP_004325027.1|Prochlorococcus phage P-SSM7|DNA primase subunit	YP_007675641.1|Synechococcus phage S-RIM2 R1_1999|DNA primase subunit	YP_007877671.1|Cyanophage P-RSM1|DNA primase	YP_009324339.1|Synechococcus phage S-WAM2|DNA primase	YP_007677343.1|Synechococcus phage S-SSM4|DNA primase subunit	YP_008126482.1|Synechococcus phage S-IOM18|DNA primase subunit
Ortholog_111	YP_009133656.1|Synechococcus phage ACG-2014g|terminase DNA packaging protein	YP_007877753.1|Cyanophage P-RSM1|terminase small subunit	YP_004324191.1|Synechococcus phage S-SSM7|terminase DNA packaging enzyme small subunit	YP_008129938.1|Prochlorococcus phage P-SSM3|hypothetical protein PRAG_00005	AGH07451.1|Cyanophage S-SSM6a|terminase small subunit	YP_009134597.1|Synechococcus phage ACG-2014e|terminase DNA packaging protein	YP_009133426.1|Synechococcus phage ACG-2014d|terminase DNA packaging protein	YP_004323710.1|Prochlorococcus phage Syn33|terminase DNA packaging enzyme small subunit	AGH56560.1|Cyanophage Syn10|terminase small subunit	YP_004323246.1|Prochlorococcus phage P-RSM4|terminase DNA packaging enzyme small subunit	YP_009140667.1|Synechococcus phage ACG-2014b|terminase DNA packaging protein	YP_004324480.1|Prochlorococcus phage Syn1|terminase DNA packaging enzyme small subunit	YP_007674515.1|Synechococcus phage S-SKS1|terminase small subunit	YP_007675153.1|Cyanophage P-RSM6|terminase small subunit	YP_007518181.1|Synechococcus phage S-RIM8 A.HR1|terminase small subunit	YP_004323479.1|Prochlorococcus phage P-HM2|terminase DNA packaging enzyme small subunit	YP_004322772.1|Synechococcus phage S-ShM2|terminase DNA packaging enzyme small subunit	YP_004322262.1|Synechococcus phage S-SM2|terminase DNA packaging enzyme small subunit	YP_195130.1|Synechococcus phage S-PM2|terminase DNA packaging enzyme, small subunit	YP_214356.1|Prochlorococcus phage P-SSM2|terminase DNA packaging enzyme small subunit	YP_004324708.1|Synechococcus phage S-SSM5|terminase DNA packaging enzyme small subunit	YP_007673123.1|Synechococcus phage S-CAM1|terminase subunit	AGG54287.1|Cyanophage S-SSM6b|terminase small subunit	YP_717779.1|Synechococcus phage syn9|terminase small subunit	YP_004323932.1|Synechococcus phage Syn19|terminase DNA packaging enzyme small subunit	AGH26729.1|Cyanophage P-RSM3|hypothetical protein	YP_007001817.1|Synechococcus phage ACG-2014c|gp16 terminase DNA packaging protein	YP_009301620.1|Cyanophage S-RIM32|terminase small subunit	YP_003097360.1|Synechococcus phage S-RSM4|DNA terminase packaging enzyme small subunit	YP_008125627.1|Synechococcus phage S-CAM8|terminase small subunit	AMO43352.1|Cyanophage S-RIM44|terminase small subunit	AIX46579.1|Synechococcus phage ACG-2014a|terminase DNA packaging protein	YP_004508465.1|Synechococcus phage S-CRM01|DNA terminase	YP_009188186.1|Cyanophage P-TIM40|terminase DNA packaging enzyme small subunit	YP_009213607.1|Prochlorococcus phage P-TIM68|putative terminase DNA packaging enzyme small subunit	YP_004324934.1|Prochlorococcus phage P-SSM7|terminase DNA packaging enzyme small subunit	YP_009321002.1|Synechococcus phage S-CAM22|terminase small subunit	YP_004323004.1|Synechococcus phage S-SM1|terminase DNA packaging enzyme small subunit	YP_009322517.1|Synechococcus phage S-CAM9|terminase small subunit	YP_009325086.1|Synechococcus phage S-WAM1|terminase small subunit	YP_007675561.1|Synechococcus phage S-RIM2 R1_1999|terminase small subunit	YP_007001601.1|Synechococcus phage metaG-MbCM1|small gp16 terminase DNA packaging enzyme	YP_009134339.1|Synechococcus phage ACG-2014f|terminase DNA packaging protein	YP_009007951.1|Synechococcus phage S-MbCM100|terminase DNA packaging enzyme	YP_009323069.1|Synechococcus phage S-CAM7|terminase small subunit	YP_009324263.1|Synechococcus phage S-WAM2|terminase small subunit	AGH57449.1|Cyanophage S-SSM2|terminase small subunit	YP_009320544.1|Synechococcus phage S-CAM4|terminase small subunit	YP_009140881.1|Synechococcus phage ACG-2014i|terminase DNA packaging protein
Ortholog_112	YP_007673957.1|Prochlorococcus phage MED4-213|hypothetical protein CPMG_00213	YP_009321411.1|Synechococcus phage S-CAM3|hypothetical protein C421010_148	YP_009008256.1|Synechococcus phage ACG-2014h|hypothetical protein S-MbCM7_122	YP_004508481.1|Synechococcus phage S-CRM01|hypothetical cyanophage protein	YP_009134112.1|Synechococcus phage ACG-2014j|methylamine protein	YP_009324295.1|Synechococcus phage S-WAM2|hypothetical protein P29B0810_132	YP_007673094.1|Synechococcus phage S-CAM1|hypothetical protein SXBG_00181	YP_195147.1|Synechococcus phage S-PM2|Methylamine util	YP_009134361.1|Synechococcus phage ACG-2014f|methylamine utilization protein	YP_004322281.1|Synechococcus phage S-SM2|methylamine utilization protein	YP_009140903.1|Synechococcus phage ACG-2014i|methylamine protein	YP_009134622.1|Synechococcus phage ACG-2014e|methylamine protein	YP_004323497.1|Prochlorococcus phage P-HM2|methylamine utilization protein	YP_009213627.1|Prochlorococcus phage P-TIM68|putative methylamine utilization protein	YP_009320570.1|Synechococcus phage S-CAM4|hypothetical protein S330809_137	YP_004322553.1|Prochlorococcus phage P-HM1|methylamine utilization protein	YP_003097330.1|Synechococcus phage S-RSM4|hypothetical cyanophage protein
Ortholog_113	YP_007001861.1|Synechococcus phage ACG-2014c|hypothetical protein	YP_009324311.1|Synechococcus phage S-WAM2|hypothetical protein P29B0810_148	YP_009140917.1|Synechococcus phage ACG-2014i|hypothetical protein Syn7803US120_128	YP_004323284.1|Prochlorococcus phage P-RSM4|hypothetical protein PRSM4_156	YP_004323043.1|Synechococcus phage S-SM1|hypothetical protein SSM1_152	YP_214274.1|Prochlorococcus phage P-SSM2|hypothetical protein PSSM2_042	YP_009140701.1|Synechococcus phage ACG-2014b|hypothetical protein Syn7803C100_133	YP_004323752.1|Prochlorococcus phage Syn33|hypothetical protein Syn33_145	YP_009301657.1|Cyanophage S-RIM32|hypothetical protein R1080702_155	YP_009008272.1|Synechococcus phage ACG-2014h|hypothetical protein S-MbCM7_138	YP_195162.1|Synechococcus phage S-PM2|Hypothetical-Protein	YP_009320585.1|Synechococcus phage S-CAM4|hypothetical protein S330809_152	YP_009134636.1|Synechococcus phage ACG-2014e|hypothetical protein Syn7803C2_134	YP_007001638.1|Synechococcus phage metaG-MbCM1|hypothetical protein	YP_009321428.1|Synechococcus phage S-CAM3|hypothetical protein C421010_165	YP_004322230.1|Synechococcus phage S-SM2|hypothetical protein SSM2_074	YP_717822.1|Synechococcus phage syn9|gp152	YP_009302228.1|Cyanophage S-RIM50|hypothetical protein R290704_147	YP_009007990.1|Synechococcus phage S-MbCM100|hypothetical protein S-MbCM100_133	YP_004324980.1|Prochlorococcus phage P-SSM7|hypothetical protein PSSM7_153	AIX46617.1|Synechococcus phage ACG-2014a|hypothetical protein	AMO43388.1|Cyanophage S-RIM44|hypothetical protein	YP_004324747.1|Synechococcus phage S-SSM5|hypothetical protein SSSM5_144	YP_004324516.1|Prochlorococcus phage Syn1|hypothetical protein Syn1_145	YP_009134129.1|Synechococcus phage ACG-2014j|hypothetical protein Syn7803US103_147	AGN12231.1|Prochlorococcus phage P-SSM5|hypothetical protein	YP_003097313.1|Synechococcus phage S-RSM4|hypothetical cyanophage protein	YP_009133472.1|Synechococcus phage ACG-2014d|hypothetical protein Syn7803C102_129	YP_009133690.1|Synechococcus phage ACG-2014g|hypothetical protein Syn7803US105_130	YP_009321042.1|Synechococcus phage S-CAM22|hypothetical protein T191209_130
Ortholog_114	YP_009322630.1|Synechococcus phage S-CAM9|high-light inducible protein	YP_009323170.1|Synechococcus phage S-CAM7|high-light inducible protein	YP_004322626.1|Prochlorococcus phage P-HM1|high light inducible protein	YP_214505.1|Prochlorococcus phage P-SSM2|high light inducible protein	YP_009325185.1|Synechococcus phage S-WAM1|high-light inducible protein	YP_214739.1|Prochlorococcus phage P-SSM4|high light inducible protein	YP_003097258.1|Synechococcus phage S-RSM4|HLIP	YP_004323816.1|Prochlorococcus phage Syn33|high light inducible protein	YP_004324580.1|Prochlorococcus phage Syn1|high light inducible protein	AMO43450.1|Cyanophage S-RIM44|high-light inducible protein	YP_004322625.1|Prochlorococcus phage P-HM1|high light inducible protein	YP_009134689.1|Synechococcus phage ACG-2014e|high light inducible protein	YP_009140755.1|Synechococcus phage ACG-2014b|high light inducible protein	YP_214740.1|Prochlorococcus phage P-SSM4|high light inducible protein	YP_007006028.1|Cyanophage S-TIM5|high light inducible protein	YP_009321101.1|Synechococcus phage S-CAM22|high-light inducible protein	YP_009134184.1|Synechococcus phage ACG-2014j|high light inducible protein	YP_009008324.1|Synechococcus phage ACG-2014h|high light inducible protein	YP_009140974.1|Synechococcus phage ACG-2014i|high light inducible protein	YP_007001708.1|Synechococcus phage metaG-MbCM1|Hli03 high light inducible protein	YP_004323569.1|Prochlorococcus phage P-HM2|high light inducible protein	YP_004325042.1|Prochlorococcus phage P-SSM7|high light inducible protein	YP_195207.1|Synechococcus phage S-PM2|High Light Inducible Proteins	YP_004324807.1|Synechococcus phage S-SSM5|high light inducible protein	YP_009324372.1|Synechococcus phage S-WAM2|high-light inducible protein	YP_009321481.1|Synechococcus phage S-CAM3|high-light inducible protein	YP_004323568.1|Prochlorococcus phage P-HM2|high light inducible protein	YP_009008044.1|Synechococcus phage S-MbCM100|hypothetical protein S-MbCM100_187	YP_009188287.1|Cyanophage P-TIM40|high light inducible protein	YP_007001926.1|Synechococcus phage ACG-2014c|Hli03 high light inducible protein	YP_004323347.1|Prochlorococcus phage P-RSM4|high light inducible protein	YP_009301711.1|Cyanophage S-RIM32|high-light inducible protein	YP_004325041.1|Prochlorococcus phage P-SSM7|high light inducible protein	YP_009133749.1|Synechococcus phage ACG-2014g|high light inducible protein	YP_214504.1|Prochlorococcus phage P-SSM2|high light inducible protein	YP_009133523.1|Synechococcus phage ACG-2014d|high light inducible protein	YP_009320642.1|Synechococcus phage S-CAM4|high-light inducible protein	YP_009302290.1|Cyanophage S-RIM50|high-light inducible protein	AIX46671.1|Synechococcus phage ACG-2014a|high light inducible protein	AGN12321.1|Prochlorococcus phage P-SSM5|Hli02
Ortholog_115	YP_004508497.1|Synechococcus phage S-CRM01|head completion protein	YP_195238.1|Synechococcus phage S-PM2|head completion protein
Ortholog_116	YP_007672978.1|Synechococcus phage S-CAM1|hypothetical protein SXBG_00063	YP_009134539.1|Synechococcus phage ACG-2014e|hypothetical protein Syn7803C2_37	YP_195263.1|Synechococcus phage S-PM2|Hypothetical-Protein	YP_009321297.1|Synechococcus phage S-CAM3|hypothetical protein C421010_034	YP_009320470.1|Synechococcus phage S-CAM4|hypothetical protein S330809_037	YP_009140827.1|Synechococcus phage ACG-2014i|hypothetical protein Syn7803US120_38	YP_214402.1|Prochlorococcus phage P-SSM2|hypothetical protein PSSM2_170	YP_009301542.1|Cyanophage S-RIM32|hypothetical protein R1080702_040	AMO43289.1|Cyanophage S-RIM44|hypothetical protein	YP_003097440.1|Synechococcus phage S-RSM4|hypothetical cyanophage protein	YP_007001747.1|Synechococcus phage ACG-2014c|hypothetical protein	YP_004324413.1|Prochlorococcus phage Syn1|hypothetical protein Syn1_042	YP_009134019.1|Synechococcus phage ACG-2014j|hypothetical protein Syn7803US103_37
Ortholog_117	YP_007674367.1|Synechococcus phage S-SKS1|hypothetical protein SWZG_00002	YP_009140851.1|Synechococcus phage ACG-2014i|hypothetical protein Syn7803US120_62	YP_009134047.1|Synechococcus phage ACG-2014j|hypothetical protein Syn7803US103_65	YP_009320502.1|Synechococcus phage S-CAM4|hypothetical protein S330809_069
Ortholog_118	AGN12306.1|Prochlorococcus phage P-SSM5|hypothetical protein	YP_009134477.1|Synechococcus phage ACG-2014f|hypothetical protein Syn7803C90_266	YP_007674376.1|Synechococcus phage S-SKS1|hypothetical protein SWZG_00011	YP_009322461.1|Synechococcus phage S-CAM9|hypothetical protein N161109_026	YP_214525.1|Prochlorococcus phage P-SSM2|hypothetical protein PSSM2_294
Ortholog_119	YP_214523.1|Prochlorococcus phage P-SSM2|putative endonuclease	YP_007673194.1|Synechococcus phage S-RIP2|hypothetical protein SWQG_00051	YP_005087345.1|Cyanophage P-SSP2|conserved hypothetical protein	YP_007677141.1|Prochlorococcus phage P-SSP3|hypothetical protein PRSG_00005	YP_007676341.1|Cyanophage KBS-P-1A|hypothetical protein CYZG_00019	YP_007672694.1|Prochlorococcus phage P-SSP10|HNH nuclease	YP_009134475.1|Synechococcus phage ACG-2014f|putative endonuclease	YP_005087515.1|Cyanophage NATL2A-133|conserved hypothetical protein	YP_007677689.1|Prochlorococcus phage P-GSP1|hypothetical protein PRQG_00025	YP_009323181.1|Synechococcus phage S-CAM7|putative endonuclease	YP_007676453.1|Synechococcus phage S-RIP1|hypothetical protein SWVG_00019	YP_007674378.1|Synechococcus phage S-SKS1|hypothetical protein SWZG_00013	AGN12308.1|Prochlorococcus phage P-SSM5|hypothetical protein	YP_214226.1|Prochlorococcus virus PSSP7|possible endonuclease	AGF91521.1|Prochlorococcus phage P-RSP2|hypothetical protein	AGF91572.1|Prochlorococcus phage P-SSP6|HNH endonuclease:HNH nuclease
Ortholog_120	YP_009133762.1|Synechococcus phage ACG-2014g|phosphoribosylaminoimidazole synthetase	AMO43272.1|Cyanophage S-RIM44|phosphoribosylaminoimidazole synthetase	YP_009134699.1|Synechococcus phage ACG-2014e|phosphoribosylaminoimidazole synthetase	YP_009008056.1|Synechococcus phage S-MbCM100|PurM	YP_004324940.1|Prochlorococcus phage P-SSM7|phosphoribosylaminoimidazole synthetase	YP_009140770.1|Synechococcus phage ACG-2014b|phosphoribosylaminoimidazole synthetase	YP_009320653.1|Synechococcus phage S-CAM4|phosphoribosylaminoimidazole synthetase	YP_009134194.1|Synechococcus phage ACG-2014j|phosphoribosylaminoimidazole synthetase	YP_214408.1|Prochlorococcus phage P-SSM2|phosphoribosylaminoimidazole synthetase	YP_004323825.1|Prochlorococcus phage Syn33|phosphoribosylaminoimidazole synthetase	AIX46684.1|Synechococcus phage ACG-2014a|phosphoribosylaminoimidazole synthetase	YP_009140984.1|Synechococcus phage ACG-2014i|phosphoribosylaminoimidazole synthetase	AGN12417.1|Prochlorococcus phage P-SSM5|phosphoribosylformylglycinamidine cyclo-ligase	YP_008125726.1|Synechococcus phage S-CAM8|phosphoribosylaminoimidazole synthetase	YP_007674380.1|Synechococcus phage S-SKS1|glycinamide ribonucleotide formyltransferase	YP_009133537.1|Synechococcus phage ACG-2014d|phosphoribosylaminoimidazole synthetase
Ortholog_121	YP_009322503.1|Synechococcus phage S-CAM9|soluble [2Fe-2S] ferredoxin	YP_007001930.1|Synechococcus phage ACG-2014c|ferredoxin	YP_009008047.1|Synechococcus phage S-MbCM100|ferredoxin	YP_009325182.1|Synechococcus phage S-WAM1|soluble [2Fe-2S] ferredoxin	YP_009302291.1|Cyanophage S-RIM50|ferredoxin	YP_009140971.1|Synechococcus phage ACG-2014i|ferredoxin	YP_009301710.1|Cyanophage S-RIM32|ferredoxin	YP_008125715.1|Synechococcus phage S-CAM8|ferredoxin	AGN12317.1|Prochlorococcus phage P-SSM5|ferredoxin	YP_003097261.1|Synechococcus phage S-RSM4|Ferredoxin	YP_009133527.1|Synechococcus phage ACG-2014d|ferredoxin	YP_009321107.1|Synechococcus phage S-CAM22|soluble [2Fe-2S] ferredoxin	YP_004322383.1|Synechococcus phage S-SM2|ferredoxin	YP_009134448.1|Synechococcus phage ACG-2014f|ferredoxin	YP_008126504.1|Synechococcus phage S-IOM18|2Fe-2S ferredoxin	YP_004323718.1|Prochlorococcus phage Syn33|ferredoxin	YP_009320639.1|Synechococcus phage S-CAM4|soluble [2Fe-2S] ferredoxin	YP_009008284.1|Synechococcus phage ACG-2014h|ferredoxin	AGH57845.1|Synechococcus phage KBS-M-1A|ferredoxin	YP_214512.1|Prochlorococcus phage P-SSM2|ferredoxin	YP_004325054.1|Prochlorococcus phage P-SSM7|ferredoxin	YP_009324369.1|Synechococcus phage S-WAM2|soluble [2Fe-2S] ferredoxin	YP_009140760.1|Synechococcus phage ACG-2014b|ferredoxin	YP_007518285.1|Synechococcus phage S-RIM8 A.HR1|ferredoxin	YP_009134182.1|Synechococcus phage ACG-2014j|ferredoxin	YP_007674399.1|Synechococcus phage S-SKS1|2Fe-2S ferredoxin	YP_009133752.1|Synechococcus phage ACG-2014g|ferredoxin	YP_007673028.1|Synechococcus phage S-CAM1|ferredoxin	AIX46674.1|Synechococcus phage ACG-2014a|ferredoxin	YP_009134687.1|Synechococcus phage ACG-2014e|ferredoxin
Ortholog_122	AGN12324.1|Prochlorococcus phage P-SSM5|ADP-L-glycero-D-mannoheptose-6-epimerase	YP_214501.1|Prochlorococcus phage P-SSM2|nucleotide sugar epimerase	YP_009134490.1|Synechococcus phage ACG-2014f|nucleotide-sugar epimerase	YP_009134444.1|Synechococcus phage ACG-2014f|ADP-L-glycero-D-mannoheptose-6-epimerase	YP_007674402.1|Synechococcus phage S-SKS1|nucleotide-sugar epimerase	YP_004322338.1|Synechococcus phage S-SM2|nucleotide-sugar epimerase
Ortholog_123	YP_009134435.1|Synechococcus phage ACG-2014f|NAD-dependent epimerase/dehydratase	YP_007674419.1|Synechococcus phage S-SKS1|GDP-L-fucose synthase	YP_009323159.1|Synechococcus phage S-CAM7|GDP-L-fucose synthetase	AGN12336.1|Prochlorococcus phage P-SSM5|nucleotide-sugar epimerase	YP_214489.1|Prochlorococcus phage P-SSM2|nucleotide-sugar epimerase
Ortholog_124	YP_009323158.1|Synechococcus phage S-CAM7|GDP-mannose 4,6-dehydratase	YP_007674420.1|Synechococcus phage S-SKS1|GDP-D-mannose 4,6-dehydratase	AGN12337.1|Prochlorococcus phage P-SSM5|GDP-mannose 4,6-dehydratase	YP_009134434.1|Synechococcus phage ACG-2014f|GDP-D-mannose 4,6-dehydratase	YP_214488.1|Prochlorococcus phage P-SSM2|GDP-D-mannose dehydratase
Ortholog_125	YP_214464.1|Prochlorococcus phage P-SSM2|hypothetical protein PSSM2_233	YP_007674437.1|Synechococcus phage S-SKS1|endonuclease
Ortholog_126	YP_007674445.1|Synechococcus phage S-SKS1|hypothetical protein SWZG_00080	AGN12373.1|Prochlorococcus phage P-SSM5|hypothetical protein	YP_214451.1|Prochlorococcus phage P-SSM2|hypothetical protein PSSM2_220
Ortholog_127	YP_007675069.1|Cyanophage P-RSM6|hypothetical protein CPXG_00032	YP_007677342.1|Synechococcus phage S-SSM4|hypothetical protein CYXG_00153	YP_007673915.1|Prochlorococcus phage MED4-213|hypothetical protein CPMG_00170	YP_214437.1|Prochlorococcus phage P-SSM2|hypothetical protein PSSM2_206	AGH26659.1|Cyanophage P-RSM3|hypothetical protein	YP_007877875.1|Cyanophage Syn30|hypothetical protein CPRG_00111	YP_007674452.1|Synechococcus phage S-SKS1|hypothetical protein SWZG_00087
Ortholog_128	YP_004324756.1|Synechococcus phage S-SSM5|DNA adenine methylase	YP_007677302.1|Synechococcus phage S-SSM4|DNA adenine methylase	YP_004322569.1|Prochlorococcus phage P-HM1|DNA adenine methylase	YP_007673943.1|Prochlorococcus phage MED4-213|modification methylase	AGH56519.1|Cyanophage Syn10|Dam	YP_009133471.1|Synechococcus phage ACG-2014d|DNA adenine methylase Dam	AGG54464.1|Cyanophage S-SSM6b|DNA adenine methylase Dam	AGH26692.1|Cyanophage P-RSM3|Dam	YP_214397.1|Prochlorococcus phage P-SSM2|DNA adenine methylase	YP_009008271.1|Synechococcus phage ACG-2014h|DNA adenine methylase	AIX46625.1|Synechococcus phage ACG-2014a|DNA adenine methylase Dam	YP_004323975.1|Synechococcus phage Syn19|DNA adenine methylase	YP_003097314.1|Synechococcus phage S-RSM4|cytosine specific methyl transferase	AGH57405.1|Cyanophage S-SSM2|Dam	YP_004322823.1|Synechococcus phage S-ShM2|DNA adenine methylase	YP_009134128.1|Synechococcus phage ACG-2014j|DNA adenine methylase Dam	YP_004323512.1|Prochlorococcus phage P-HM2|DNA adenine methylase	YP_007518229.1|Synechococcus phage S-RIM8 A.HR1|Dam	YP_009325131.1|Synechococcus phage S-WAM1|cytosine-specific DNA methyltransferase	YP_007001870.1|Synechococcus phage ACG-2014c|putative cytosine-specific protein	YP_009133699.1|Synechococcus phage ACG-2014g|DNA adenine methylase Dam	YP_004323294.1|Prochlorococcus phage P-RSM4|DNA adenine methylase	YP_007673077.1|Synechococcus phage S-CAM1|Dam	YP_009321427.1|Synechococcus phage S-CAM3|type II N-methyl DNA methyltransferase (group alpha)	YP_009140916.1|Synechococcus phage ACG-2014i|DNA adenine methylase Dam	YP_004323760.1|Prochlorococcus phage Syn33|DNA adenine methylase	YP_009007998.1|Synechococcus phage S-MbCM100|DNA adenine methylase	YP_717828.1|Synechococcus phage syn9|putative cytosine specific DNA methyl transferase	YP_214690.1|Prochlorococcus phage P-SSM4|DNA adenine methylase	YP_007675610.1|Synechococcus phage S-RIM2 R1_1999|DNA methyltransferase	YP_009324310.1|Synechococcus phage S-WAM2|type II N-methyl DNA methyltransferase (group alpha)	AGH57900.1|Synechococcus phage KBS-M-1A|Dam	YP_009321050.1|Synechococcus phage S-CAM22|type II N-methyl DNA methyltransferase (group alpha)	YP_007001649.1|Synechococcus phage metaG-MbCM1|Dam DNA adenine methylase	YP_008125666.1|Synechococcus phage S-CAM8|Dam	YP_009134399.1|Synechococcus phage ACG-2014f|DNA adenine methylase Dam	AGH56345.1|Cyanophage Syn2|Dam	AGN12428.1|Prochlorococcus phage P-SSM5|Dam	YP_008129974.1|Prochlorococcus phage P-SSM3|Dam	YP_004324515.1|Prochlorococcus phage Syn1|DNA adenine methylase	YP_004324989.1|Prochlorococcus phage P-SSM7|DNA adenine methylase	YP_009140708.1|Synechococcus phage ACG-2014b|DNA adenine methylase Dam	YP_009213652.1|Prochlorococcus phage P-TIM68|putative DNA methylase	YP_009188233.1|Cyanophage P-TIM40|Dam	YP_009320584.1|Synechococcus phage S-CAM4|type II N-methyl DNA methyltransferase (group alpha)	YP_008126448.1|Synechococcus phage S-IOM18|DNA methyltransferase	YP_004323051.1|Synechococcus phage S-SM1|DNA adenine methylase	YP_009301656.1|Cyanophage S-RIM32|type II N-methyl DNA methyltransferase	YP_009134635.1|Synechococcus phage ACG-2014e|DNA adenine methylase Dam
Ortholog_129	YP_214283.1|Prochlorococcus phage P-SSM2|PRGA-formyltransferase	YP_004324978.1|Prochlorococcus phage P-SSM7|PRGA-formyltransferase	YP_007674480.1|Synechococcus phage S-SKS1|cyanobacterial phosphoribosylglycinamide formyltransferase	AGN12222.1|Prochlorococcus phage P-SSM5|phosphoribosylglycinamide formyltransferase
Ortholog_130	YP_009320489.1|Synechococcus phage S-CAM4|hypothetical protein S330809_056	YP_009140841.1|Synechococcus phage ACG-2014i|hypothetical protein Syn7803US120_52	YP_004323671.1|Prochlorococcus phage Syn33|hypothetical protein Syn33_064	YP_004322688.1|Synechococcus phage S-ShM2|hypothetical protein SShM2_022	YP_009007912.1|Synechococcus phage S-MbCM100|hypothetical protein S-MbCM100_055	YP_009140625.1|Synechococcus phage ACG-2014b|hypothetical protein Syn7803C100_57	YP_004421513.1|Synechococcus phage S-CBS2|unnamed protein product	AGN12185.1|Prochlorococcus phage P-SSM5|hypothetical protein	YP_004030783.1|Prochlorococcus phage P-SSM2|hypothetical protein PSSM2_089.1	YP_007001862.1|Synechococcus phage ACG-2014c|hypothetical protein	YP_007672959.1|Synechococcus phage S-CAM1|hypothetical protein SXBG_00044	YP_009133616.1|Synechococcus phage ACG-2014g|hypothetical protein Syn7803US105_56	AIX46541.1|Synechococcus phage ACG-2014a|hypothetical protein	AGH57320.1|Cyanophage S-SSM2|hypothetical protein	YP_007674485.1|Synechococcus phage S-SKS1|hypothetical protein SWZG_00122	YP_008125591.1|Synechococcus phage S-CAM8|hypothetical protein SXCG_00026	YP_009134555.1|Synechococcus phage ACG-2014e|hypothetical protein Syn7803C2_53
Ortholog_131	AGN12456.1|Prochlorococcus phage P-SSM5|hypothetical protein	YP_214364.1|Prochlorococcus phage P-SSM2|hypothetical protein PSSM2_132	YP_007674506.1|Synechococcus phage S-SKS1|hypothetical protein SWZG_00145
Ortholog_132	YP_214663.1|Prochlorococcus phage P-SSM4|tail sheath monomer	YP_009134099.1|Synechococcus phage ACG-2014j|tail sheath monomer protein	YP_009213614.1|Prochlorococcus phage P-TIM68|putative tail sheath monomer	YP_009134609.1|Synechococcus phage ACG-2014e|tail sheath monomer protein	YP_008125638.1|Synechococcus phage S-CAM8|hypothetical protein SXCG_00183	YP_004323262.1|Prochlorococcus phage P-RSM4|tail sheath monomer	YP_009140892.1|Synechococcus phage ACG-2014i|tail sheath monomer protein	AIX46591.1|Synechococcus phage ACG-2014a|tail sheath monomer protein	YP_009134345.1|Synechococcus phage ACG-2014f|tail sheath monomer protein	AGH57933.1|Synechococcus phage KBS-M-1A|hypothetical protein	YP_009302204.1|Cyanophage S-RIM50|tail sheath monomer	YP_008129947.1|Prochlorococcus phage P-SSM3|hypothetical protein PRAG_00016	YP_007001828.1|Synechococcus phage ACG-2014c|gp18 tail sheath monomer protein	YP_007518196.1|Synechococcus phage S-RIM8 A.HR1|gp18	YP_007877945.1|Cyanophage Syn30|hypothetical protein CPRG_00182	YP_004323948.1|Synechococcus phage Syn19|tail sheath monomer	YP_007877740.1|Cyanophage P-RSM1|hypothetical protein CPPG_00189	AGH56546.1|Cyanophage Syn10|tail sheath protein	YP_007675580.1|Synechococcus phage S-RIM2 R1_1999|hypothetical protein SWTG_00090	YP_009321016.1|Synechococcus phage S-CAM22|tail sheath monomer	AGH26718.1|Cyanophage P-RSM3|hypothetical protein	AGN12459.1|Prochlorococcus phage P-SSM5|tail sheath protein	YP_008126419.1|Synechococcus phage S-IOM18|hypothetical protein SWYG_00094	YP_009140678.1|Synechococcus phage ACG-2014b|tail sheath monomer protein	YP_009007963.1|Synechococcus phage S-MbCM100|tail sheath monomer	YP_004323485.1|Prochlorococcus phage P-HM2|tail sheath monomer	YP_004322268.1|Synechococcus phage S-SM2|tail sheath monomer	YP_195136.1|Synechococcus phage S-PM2|tail sheath monomer	AGH57439.1|Cyanophage S-SSM2|tail sheath protein	AMO43361.1|Cyanophage S-RIM44|tail sheath monomer	YP_009324281.1|Synechococcus phage S-WAM2|tail sheath monomer	YP_007001616.1|Synechococcus phage metaG-MbCM1|gp18 tail sheath monomer protein	YP_004324948.1|Prochlorococcus phage P-SSM7|tail sheath monomer	YP_004323724.1|Prochlorococcus phage Syn33|tail sheath monomer	YP_009008241.1|Synechococcus phage ACG-2014h|tail sheath monomer	YP_004322539.1|Prochlorococcus phage P-HM1|tail sheath monomer	YP_009133438.1|Synechococcus phage ACG-2014d|tail sheath monomer protein	YP_009133664.1|Synechococcus phage ACG-2014g|tail sheath monomer protein	YP_009320557.1|Synechococcus phage S-CAM4|tail sheath monomer	YP_004324723.1|Synechococcus phage S-SSM5|tail sheath monomer	YP_214361.1|Prochlorococcus phage P-SSM2|tail sheath monomer	YP_007674509.1|Synechococcus phage S-SKS1|tail sheath protein	AGH56318.1|Cyanophage Syn2|hypothetical protein	YP_004324489.1|Prochlorococcus phage Syn1|tail sheath monomer	YP_003097345.1|Synechococcus phage S-RSM4|contractile tail sheath protein	YP_009301628.1|Cyanophage S-RIM32|tail sheath monomer	YP_007673754.1|Prochlorococcus phage MED4-213|tail sheath protein	YP_004323018.1|Synechococcus phage S-SM1|tail sheath monomer	YP_001604090.1|Synechococcus phage syn9|tail sheath
Ortholog_133	YP_009323067.1|Synechococcus phage S-CAM7|hypothetical protein C490910_134	YP_009213605.1|Prochlorococcus phage P-TIM68|putative neck protein	YP_214353.1|Prochlorococcus phage P-SSM2|neck protein	YP_004323477.1|Prochlorococcus phage P-HM2|neck protein	AGN12467.1|Prochlorococcus phage P-SSM5|neck protein	YP_007673762.1|Prochlorococcus phage MED4-213|neck protein	YP_009134337.1|Synechococcus phage ACG-2014f|neck protein	YP_007674516.1|Synechococcus phage S-SKS1|neck protein	YP_004322531.1|Prochlorococcus phage P-HM1|neck protein	YP_007001815.1|Synechococcus phage ACG-2014c|gp14 neck protein	YP_004322260.1|Synechococcus phage S-SM2|neck protein
Ortholog_134	YP_009188180.1|Cyanophage P-TIM40|hypothetical protein PTIM40_105	AGG54293.1|Cyanophage S-SSM6b|hypothetical protein	YP_007677254.1|Synechococcus phage S-SSM4|hypothetical protein CYXG_00065	YP_007877968.1|Cyanophage Syn30|hypothetical protein CPRG_00205	YP_007674520.1|Synechococcus phage S-SKS1|hypothetical protein SWZG_00160	YP_009133420.1|Synechococcus phage ACG-2014d|hypothetical protein Syn7803C102_77
Ortholog_135	YP_007672930.1|Synechococcus phage S-CAM1|PurM	YP_008129988.1|Prochlorococcus phage P-SSM3|PurM	YP_004323866.1|Synechococcus phage Syn19|phosphoribosylaminoimidazole synthetase	AGH56444.1|Cyanophage Syn2|hypothetical protein	YP_009320518.1|Synechococcus phage S-CAM4|hypothetical protein S330809_085	YP_009213634.1|Prochlorococcus phage P-TIM68|putative phosphoribosylaminoimidazole synthetase	YP_009321071.1|Synechococcus phage S-CAM22|hypothetical protein T191209_159	YP_004324634.1|Synechococcus phage S-SSM5|phosphoribosylaminoimidazole synthetase	YP_007006034.1|Cyanophage S-TIM5|hypothetical protein	YP_009188298.1|Cyanophage P-TIM40|hypothetical protein PTIM40_225	YP_004322603.1|Prochlorococcus phage P-HM1|phosphoribosylaminoimidazole synthetase	YP_007677200.1|Synechococcus phage S-SSM4|hypothetical protein CYXG_00011	AGG54348.1|Cyanophage S-SSM6b|hypothetical protein	AGN12418.1|Prochlorococcus phage P-SSM5|PurM	YP_009140865.1|Synechococcus phage ACG-2014i|phosphoribosylaminoimidazole synthetase	YP_009134060.1|Synechococcus phage ACG-2014j|phosphoribosylaminoimidazole synthetase	YP_004322249.1|Synechococcus phage S-SM2|phosphoribosylaminoimidazole synthetase	YP_007673910.1|Prochlorococcus phage MED4-213|PurM	YP_004322927.1|Synechococcus phage S-SM1|phosphoribosylaminoimidazole synthetase	YP_214704.1|Prochlorococcus phage P-SSM4|phosphoribosylaminoimidazole synthetase	AGH26678.1|Cyanophage P-RSM3|PurM	YP_004323167.1|Prochlorococcus phage P-RSM4|phosphoribosylaminoimidazole synthetase	YP_007674526.1|Synechococcus phage S-SKS1|PurM	YP_009008207.1|Synechococcus phage ACG-2014h|phosphoribosylaminoimidazole	YP_007877614.1|Cyanophage P-RSM1|hypothetical protein CPPG_00062	YP_007877815.1|Cyanophage Syn30|hypothetical protein CPRG_00051	YP_009134581.1|Synechococcus phage ACG-2014e|phosphoribosylaminoimidazole synthetase	YP_214407.1|Prochlorococcus phage P-SSM2|phosphoribosylaminoimidazole synthetase
Ortholog_136	AGN12163.1|Prochlorococcus phage P-SSM5|hypothetical protein	YP_007674528.1|Synechococcus phage S-SKS1|hypothetical protein SWZG_00170	YP_009134323.1|Synechococcus phage ACG-2014f|hypothetical protein Syn7803C90_112	YP_009323057.1|Synechococcus phage S-CAM7|hypothetical protein C490910_124	YP_214339.1|Prochlorococcus phage P-SSM2|hypothetical protein PSSM2_107
Ortholog_137	AGN12168.1|Prochlorococcus phage P-SSM5|hypothetical protein	YP_007674530.1|Synechococcus phage S-SKS1|hypothetical protein SWZG_00172	YP_214334.1|Prochlorococcus phage P-SSM2|hypothetical protein PSSM2_102
Ortholog_138	YP_004322215.1|Synechococcus phage S-SM2|hypothetical protein SSM2_059	YP_009213553.1|Prochlorococcus phage P-TIM68|hypothetical protein	AGN12181.1|Prochlorococcus phage P-SSM5|hypothetical protein	YP_007674555.1|Synechococcus phage S-SKS1|hypothetical protein SWZG_00197	YP_214325.1|Prochlorococcus phage P-SSM2|hypothetical protein PSSM2_093
Ortholog_139	YP_214306.2|Prochlorococcus phage P-SSM2|hypothetical protein PSSM2_074	YP_004323414.1|Prochlorococcus phage P-HM2|hypothetical protein PHM2_045	YP_007674565.1|Synechococcus phage S-SKS1|hypothetical protein SWZG_00207	YP_004322198.1|Synechococcus phage S-SM2|hypothetical protein SSM2_042	YP_004322467.1|Prochlorococcus phage P-HM1|hypothetical protein PHM1_042	YP_007673818.1|Prochlorococcus phage MED4-213|hypothetical protein CPMG_00072
Ortholog_140	YP_009322990.1|Synechococcus phage S-CAM7|hypothetical protein C490910_057	YP_009134262.1|Synechococcus phage ACG-2014f|hypothetical protein Syn7803C90_51	YP_214269.1|Prochlorococcus phage P-SSM2|hypothetical protein PSSM2_037	YP_007674572.1|Synechococcus phage S-SKS1|hypothetical protein SWZG_00214	AGN12236.1|Prochlorococcus phage P-SSM5|hypothetical protein	YP_009323010.1|Synechococcus phage S-CAM7|hypothetical protein C490910_077
Ortholog_141	YP_008129997.1|Prochlorococcus phage P-SSM3|hypothetical protein PRAG_00066	YP_009134386.1|Synechococcus phage ACG-2014f|hypothetical protein Syn7803C90_175	AGN12210.1|Prochlorococcus phage P-SSM5|hypothetical protein	YP_007672966.1|Synechococcus phage S-CAM1|hypothetical protein SXBG_00051	YP_214713.1|Prochlorococcus phage P-SSM4|hypothetical protein PSSM4_152	YP_009134006.1|Synechococcus phage ACG-2014j|hypothetical protein Syn7803US103_24	YP_195039.1|Synechococcus phage S-PM2|Hypothetical-Protein	YP_009140812.1|Synechococcus phage ACG-2014i|hypothetical protein Syn7803US120_23	AGH26670.1|Cyanophage P-RSM3|hypothetical protein	AGH07612.1|Cyanophage S-SSM6a|hypothetical protein	YP_009320457.1|Synechococcus phage S-CAM4|hypothetical protein S330809_024	YP_007674576.1|Synechococcus phage S-SKS1|hypothetical protein SWZG_00218	YP_009301567.1|Cyanophage S-RIM32|hypothetical protein R1080702_065	AMO43271.1|Cyanophage S-RIM44|hypothetical protein	YP_009323111.1|Synechococcus phage S-CAM7|hypothetical protein C490910_178	YP_009322582.1|Synechococcus phage S-CAM9|hypothetical protein N161109_147	YP_214296.1|Prochlorococcus phage P-SSM2|hypothetical protein PSSM2_064	YP_009133536.1|Synechococcus phage ACG-2014d|hypothetical protein Syn7803C102_193	YP_009140769.1|Synechococcus phage ACG-2014b|hypothetical protein Syn7803C100_201	YP_004324357.1|Synechococcus phage S-SSM7|hypothetical protein SSSM7_309	YP_004325014.1|Prochlorococcus phage P-SSM7|hypothetical protein PSSM7_187	YP_009321308.1|Synechococcus phage S-CAM3|hypothetical protein C421010_045	YP_007001856.1|Synechococcus phage ACG-2014c|hypothetical protein	YP_009134525.1|Synechococcus phage ACG-2014e|hypothetical protein Syn7803C2_23
Ortholog_142	YP_007674578.1|Synechococcus phage S-SKS1|hypothetical protein SWZG_00220	AGN12213.1|Prochlorococcus phage P-SSM5|hypothetical protein	YP_214293.1|Prochlorococcus phage P-SSM2|hypothetical protein PSSM2_061
Ortholog_143	YP_004322186.1|Synechococcus phage S-SM2|fiber	YP_214265.1|Prochlorococcus phage P-SSM2|fiber	YP_009322459.1|Synechococcus phage S-CAM9|tail fiber protein	YP_009322953.1|Synechococcus phage S-CAM7|tail protein	AGN12240.1|Prochlorococcus phage P-SSM5|hypothetical protein	YP_009213532.1|Prochlorococcus phage P-TIM68|putative fiber protein	YP_009134232.1|Synechococcus phage ACG-2014f|putative short tail fiber	YP_007674604.1|Synechococcus phage S-SKS1|hypothetical protein SWZG_00246
Ortholog_144	YP_009322945.1|Synechococcus phage S-CAM7|hypothetical protein C490910_012	YP_007674611.1|Synechococcus phage S-SKS1|hypothetical protein SWZG_00253	AGN12253.1|Prochlorococcus phage P-SSM5|hypothetical protein	YP_009134224.1|Synechococcus phage ACG-2014f|hypothetical protein Syn7803C90_13	YP_214251.1|Prochlorococcus phage P-SSM2|T4-like baseplate hub and tail lysozyme
Ortholog_145	YP_004322410.1|Synechococcus phage S-SM2|hypothetical protein SSM2_263	AGN12280.1|Prochlorococcus phage P-SSM5|hypothetical protein	YP_009134259.1|Synechococcus phage ACG-2014f|hypothetical protein Syn7803C90_48	YP_214550.1|Prochlorococcus phage P-SSM2|hypothetical protein PSSM2_318	YP_009322994.1|Synechococcus phage S-CAM7|hypothetical protein C490910_061	YP_007674635.1|Synechococcus phage S-SKS1|hypothetical protein SWZG_00279
Ortholog_146	YP_009213521.1|Prochlorococcus phage P-TIM68|hypothetical protein	YP_214245.1|Prochlorococcus phage P-SSM2|hypothetical protein PSSM2_013	YP_004322167.1|Synechococcus phage S-SM2|hypothetical protein SSM2_009	YP_009134216.1|Synechococcus phage ACG-2014f|hypothetical protein Syn7803C90_5	YP_007674618.1|Synechococcus phage S-SKS1|hypothetical protein SWZG_00261	YP_009322937.1|Synechococcus phage S-CAM7|hypothetical protein C490910_004
Ortholog_147	YP_007877620.1|Cyanophage P-RSM1|hypothetical protein CPPG_00068	YP_007518114.1|Synechococcus phage S-RIM8 A.HR1|gp21	YP_004322686.1|Synechococcus phage S-ShM2|hypothetical protein SShM2_020	YP_007675487.1|Synechococcus phage S-RIM2 R1_1999|hypothetical protein SWTG_00207	YP_004324850.1|Prochlorococcus phage P-SSM7|hypothetical protein PSSM7_019	YP_009140583.1|Synechococcus phage ACG-2014b|hypothetical protein Syn7803C100_15	YP_007677194.1|Synechococcus phage S-SSM4|hypothetical protein CYXG_00005	YP_009325008.1|Synechococcus phage S-WAM1|hypothetical protein P090810_019	YP_004324629.1|Synechococcus phage S-SSM5|hypothetical protein SSSM5_024	YP_009133575.1|Synechococcus phage ACG-2014g|hypothetical protein Syn7803US105_15	YP_007675235.1|Cyanophage P-RSM6|hypothetical protein CPXG_00198	YP_009188108.1|Cyanophage P-TIM40|hypothetical protein PTIM40_33	YP_007001511.1|Synechococcus phage metaG-MbCM1|hypothetical protein	YP_717692.1|Synechococcus phage syn9|gp21	AGH57805.1|Synechococcus phage KBS-M-1A|hypothetical protein	YP_004323861.1|Synechococcus phage Syn19|hypothetical protein Syn19_024	YP_008125554.1|Synechococcus phage S-CAM8|hypothetical protein SXCG_00063	AGG54354.1|Cyanophage S-SSM6b|hypothetical protein	YP_007877822.1|Cyanophage Syn30|hypothetical protein CPRG_00058	YP_008126333.1|Synechococcus phage S-IOM18|hypothetical protein SWYG_00007	AGH26598.1|Cyanophage P-RSM3|hypothetical protein	YP_008130075.1|Prochlorococcus phage P-SSM3|hypothetical protein PRAG_00148	AGN12241.1|Prochlorococcus phage P-SSM5|hypothetical protein	AGH56639.1|Cyanophage Syn10|hypothetical protein	YP_009320932.1|Synechococcus phage S-CAM22|hypothetical protein T191209_020	YP_214583.1|Prochlorococcus phage P-SSM4|hypothetical protein PSSM4_022	AIX46510.1|Synechococcus phage ACG-2014a|hypothetical protein	AGH57322.1|Cyanophage S-SSM2|hypothetical protein	YP_009133358.1|Synechococcus phage ACG-2014d|hypothetical protein Syn7803C102_15	YP_007001742.1|Synechococcus phage ACG-2014c|hypothetical protein	AGH56440.1|Cyanophage Syn2|hypothetical protein	YP_009007879.1|Synechococcus phage S-MbCM100|hypothetical protein S-MbCM100_022	YP_004322918.1|Synechococcus phage S-SM1|hypothetical protein SSM1_023	YP_004323632.1|Prochlorococcus phage Syn33|hypothetical protein Syn33_022	YP_214264.1|Prochlorococcus phage P-SSM2|hypothetical protein PSSM2_032
Ortholog_148	AGN12178.1|Prochlorococcus phage P-SSM5|hypothetical protein	YP_214328.1|Prochlorococcus phage P-SSM2|hypothetical protein PSSM2_096	YP_009213554.1|Prochlorococcus phage P-TIM68|hypothetical protein	YP_004322217.1|Synechococcus phage S-SM2|hypothetical protein SSM2_061
Ortholog_149	YP_004322229.1|Synechococcus phage S-SM2|hypothetical protein SSM2_073	YP_214301.2|Prochlorococcus phage P-SSM2|hypothetical protein PSSM2_073.1
Ortholog_150	YP_007877675.1|Cyanophage P-RSM1|hypothetical protein CPPG_00124	AMO43407.1|Cyanophage S-RIM44|hypothetical protein	AGG54429.1|Cyanophage S-SSM6b|hypothetical protein	YP_009321446.1|Synechococcus phage S-CAM3|hypothetical protein C421010_183	AGH26663.1|Cyanophage P-RSM3|hypothetical protein	YP_004324785.1|Synechococcus phage S-SSM5|hypothetical protein SSSM5_182	YP_007877879.1|Cyanophage Syn30|hypothetical protein CPRG_00115	AGH56697.1|Cyanophage Syn10|hypothetical protein	YP_007518265.1|Synechococcus phage S-RIM8 A.HR1|gp187	YP_007675073.1|Cyanophage P-RSM6|hypothetical protein CPXG_00036	YP_009213673.1|Prochlorococcus phage P-TIM68|hypothetical protein	YP_009321080.1|Synechococcus phage S-CAM22|hypothetical protein T191209_168	YP_009008025.1|Synechococcus phage S-MbCM100|hypothetical protein S-MbCM100_168	AGN12395.1|Prochlorococcus phage P-SSM5|hypothetical protein	AGH57865.1|Synechococcus phage KBS-M-1A|hypothetical protein	YP_007677338.1|Synechococcus phage S-SSM4|hypothetical protein CYXG_00149	YP_008130008.1|Prochlorococcus phage P-SSM3|hypothetical protein PRAG_00077	AGH07522.1|Cyanophage S-SSM6a|hypothetical protein	YP_008125694.1|Synechococcus phage S-CAM8|hypothetical protein SXCG_00127	YP_004323323.1|Prochlorococcus phage P-RSM4|hypothetical protein PRSM4_195	YP_009008292.1|Synechococcus phage ACG-2014h|hypothetical protein S-MbCM7_158	YP_717857.1|Synechococcus phage syn9|gp187	YP_004323085.1|Synechococcus phage S-SM1|hypothetical protein SSM1_194	YP_009133499.1|Synechococcus phage ACG-2014d|hypothetical protein Syn7803C102_156	YP_009301675.1|Cyanophage S-RIM32|hypothetical protein R1080702_173	YP_008126477.1|Synechococcus phage S-IOM18|hypothetical protein SWYG_00154	YP_004324262.1|Synechococcus phage S-SSM7|hypothetical protein SSSM7_210	YP_214432.1|Prochlorococcus phage P-SSM2|hypothetical protein PSSM2_201	AGH57380.1|Cyanophage S-SSM2|hypothetical protein	YP_004322851.1|Synechococcus phage S-ShM2|hypothetical protein SShM2_185	YP_214722.1|Prochlorococcus phage P-SSM4|hypothetical protein PSSM4_161	YP_009302270.1|Cyanophage S-RIM50|hypothetical protein R290704_189	YP_007001684.1|Synechococcus phage metaG-MbCM1|hypothetical protein	YP_004324536.1|Prochlorococcus phage Syn1|hypothetical protein Syn1_165	YP_009325159.1|Synechococcus phage S-WAM1|hypothetical protein P090810_170	YP_009140937.1|Synechococcus phage ACG-2014i|hypothetical protein Syn7803US120_148	YP_009133729.1|Synechococcus phage ACG-2014g|hypothetical protein Syn7803US105_169	AGH56379.1|Cyanophage Syn2|hypothetical protein	YP_007673062.1|Synechococcus phage S-CAM1|hypothetical protein SXBG_00148	YP_009134149.1|Synechococcus phage ACG-2014j|hypothetical protein Syn7803US103_167	YP_004323793.1|Prochlorococcus phage Syn33|hypothetical protein Syn33_186	YP_009140734.1|Synechococcus phage ACG-2014b|hypothetical protein Syn7803C100_166	YP_003097293.1|Synechococcus phage S-RSM4|hypothetical cyanophage protein	YP_009324334.1|Synechococcus phage S-WAM2|hypothetical protein P29B0810_171	YP_004322319.1|Synechococcus phage S-SM2|hypothetical protein SSM2_164	AIX46652.1|Synechococcus phage ACG-2014a|hypothetical protein	YP_009188261.1|Cyanophage P-TIM40|hypothetical protein PTIM40_186	YP_009320604.1|Synechococcus phage S-CAM4|hypothetical protein S330809_171	YP_195179.1|Synechococcus phage S-PM2|Hypothetical-Protein
Ortholog_151	YP_008126497.1|Synechococcus phage S-IOM18|high light inducible protein	YP_007006024.1|Cyanophage S-TIM5|high light inducible protein	YP_004322370.1|Synechococcus phage S-SM2|high light inducible protein	YP_717878.1|Synechococcus phage syn9|high light inducible protein	YP_007001709.1|Synechococcus phage metaG-MbCM1|Hli03 high light inducible protein	AGH56678.1|Cyanophage Syn10|high light inducible protein
Ortholog_152	AGH56514.1|Cyanophage Syn10|hypothetical protein	YP_214696.1|Prochlorococcus phage P-SSM4|hypothetical protein PSSM4_135	YP_003097267.1|Synechococcus phage S-RSM4|hypothetical cyanophage protein	YP_009321056.1|Synechococcus phage S-CAM22|hypothetical protein T191209_144	YP_007001656.1|Synechococcus phage metaG-MbCM1|hypothetical protein	YP_004324995.1|Prochlorococcus phage P-SSM7|hypothetical protein PSSM7_168	YP_009133477.1|Synechococcus phage ACG-2014d|hypothetical protein Syn7803C102_134	YP_004323766.1|Prochlorococcus phage Syn33|hypothetical protein Syn33_159	YP_009008317.1|Synechococcus phage ACG-2014h|hypothetical protein S-MbCM7_183	YP_007675099.1|Cyanophage P-RSM6|hypothetical protein CPXG_00062	AGH07462.1|Cyanophage S-SSM6a|hypothetical protein	YP_008129980.1|Prochlorococcus phage P-SSM3|hypothetical protein PRAG_00049	YP_004323056.1|Synechococcus phage S-SM1|hypothetical protein SSM1_165	YP_007673098.1|Synechococcus phage S-CAM1|hypothetical protein SXBG_00185	YP_004323493.1|Prochlorococcus phage P-HM2|hypothetical protein PHM2_124	YP_009133704.1|Synechococcus phage ACG-2014g|hypothetical protein Syn7803US105_144	YP_009302240.1|Cyanophage S-RIM50|hypothetical protein R290704_159	YP_004323981.1|Synechococcus phage Syn19|hypothetical protein Syn19_148	YP_004324548.1|Prochlorococcus phage Syn1|hypothetical protein Syn1_177	YP_717833.1|Synechococcus phage syn9|gp163	YP_008126453.1|Synechococcus phage S-IOM18|hypothetical protein SWYG_00129	YP_009324364.1|Synechococcus phage S-WAM2|hypothetical protein P29B0810_201	YP_004324761.1|Synechococcus phage S-SSM5|hypothetical protein SSSM5_158	YP_009140966.1|Synechococcus phage ACG-2014i|hypothetical protein Syn7803US120_177	AGN12369.1|Prochlorococcus phage P-SSM5|hypothetical protein	YP_009320632.1|Synechococcus phage S-CAM4|hypothetical protein S330809_199	YP_009140713.1|Synechococcus phage ACG-2014b|hypothetical protein Syn7803C100_145	AGH57894.1|Synechococcus phage KBS-M-1A|hypothetical protein	AGH26686.1|Cyanophage P-RSM3|hypothetical protein	YP_007006053.1|Cyanophage S-TIM5|hypothetical protein	YP_007877908.1|Cyanophage Syn30|hypothetical protein CPRG_00144	YP_009301686.1|Cyanophage S-RIM32|hypothetical protein R1080702_184	AMO43419.1|Cyanophage S-RIM44|hypothetical protein	YP_007673961.1|Prochlorococcus phage MED4-213|hypothetical protein CPMG_00217	YP_004323299.1|Prochlorococcus phage P-RSM4|hypothetical protein PRSM4_171	AGH56351.1|Cyanophage Syn2|hypothetical protein	YP_009321407.1|Synechococcus phage S-CAM3|hypothetical protein C421010_144	YP_009134682.1|Synechococcus phage ACG-2014e|hypothetical protein Syn7803C2_180	YP_009213719.1|Prochlorococcus phage P-TIM68|hypothetical protein	YP_008125672.1|Synechococcus phage S-CAM8|hypothetical protein SXCG_00149	YP_009188239.1|Cyanophage P-TIM40|hypothetical protein PTIM40_164	YP_004322380.1|Synechococcus phage S-SM2|hypothetical protein SSM2_233	YP_009134177.1|Synechococcus phage ACG-2014j|hypothetical protein Syn7803US103_195	YP_007518235.1|Synechococcus phage S-RIM8 A.HR1|gp163	YP_214455.1|Prochlorococcus phage P-SSM2|hypothetical protein PSSM2_224	YP_007001875.1|Synechococcus phage ACG-2014c|hypothetical protein	AIX46630.1|Synechococcus phage ACG-2014a|hypothetical protein	YP_007675616.1|Synechococcus phage S-RIM2 R1_1999|hypothetical protein SWTG_00126	YP_004322548.1|Prochlorococcus phage P-HM1|hypothetical protein PHM1_123
Ortholog_153	YP_009213751.1|Prochlorococcus phage P-TIM68|hypothetical protein	YP_214279.1|Prochlorococcus phage P-SSM2|hypothetical protein PSSM2_047	YP_004322411.1|Synechococcus phage S-SM2|hypothetical protein SSM2_264
Ortholog_154	YP_009321361.1|Synechococcus phage S-CAM3|hypothetical protein C421010_098	AGN12297.1|Prochlorococcus phage P-SSM5|hypothetical protein	YP_007673141.1|Synechococcus phage S-CAM1|hypothetical protein SXBG_00228	YP_214533.1|Prochlorococcus phage P-SSM2|hypothetical protein PSSM2_302
Ortholog_155	AGH07736.1|Cyanophage S-SSM6a|hypothetical protein	YP_214538.1|Prochlorococcus phage P-SSM2|hypothetical protein PSSM2_307	YP_004324173.1|Synechococcus phage S-SSM7|hypothetical protein SSSM7_120	YP_007673135.1|Synechococcus phage S-CAM1|hypothetical protein SXBG_00222	YP_009321367.1|Synechococcus phage S-CAM3|hypothetical protein C421010_104	AGN12292.1|Prochlorococcus phage P-SSM5|hypothetical protein
Ortholog_156	YP_007673893.1|Prochlorococcus phage MED4-213|hypothetical protein CPMG_00147	YP_008129983.1|Prochlorococcus phage P-SSM3|hypothetical protein PRAG_00052	AGG54458.1|Cyanophage S-SSM6b|hypothetical protein	AGH56512.1|Cyanophage Syn10|hypothetical protein	AGH57400.1|Cyanophage S-SSM2|hypothetical protein	YP_009321058.1|Synechococcus phage S-CAM22|hypothetical protein T191209_146	YP_007877702.1|Cyanophage P-RSM1|hypothetical protein CPPG_00151	YP_007677309.1|Synechococcus phage S-SSM4|hypothetical protein CYXG_00120	YP_009321462.1|Synechococcus phage S-CAM3|hypothetical protein C421010_199	YP_717835.1|Synechococcus phage syn9|gp165	YP_009134179.1|Synechococcus phage ACG-2014j|hypothetical protein Syn7803US103_197	AGH57885.1|Synechococcus phage KBS-M-1A|hypothetical protein	YP_009140715.1|Synechococcus phage ACG-2014b|hypothetical protein Syn7803C100_147	YP_009213728.1|Prochlorococcus phage P-TIM68|hypothetical protein	YP_004323058.1|Synechococcus phage S-SM1|hypothetical protein SSM1_167	YP_009320635.1|Synechococcus phage S-CAM4|hypothetical protein S330809_202	YP_008126455.1|Synechococcus phage S-IOM18|hypothetical protein SWYG_00131	YP_009302250.1|Cyanophage S-RIM50|hypothetical protein R290704_169	YP_004323983.1|Synechococcus phage Syn19|hypothetical protein Syn19_150	YP_004322621.1|Prochlorococcus phage P-HM1|hypothetical protein PHM1_196	YP_004323564.1|Prochlorococcus phage P-HM2|hypothetical protein PHM2_195	YP_004324763.1|Synechococcus phage S-SSM5|hypothetical protein SSSM5_160	YP_009134684.1|Synechococcus phage ACG-2014e|hypothetical protein Syn7803C2_182	YP_007675618.1|Synechococcus phage S-RIM2 R1_1999|hypothetical protein SWTG_00128	YP_007673045.1|Synechococcus phage S-CAM1|hypothetical protein SXBG_00131	AIX46632.1|Synechococcus phage ACG-2014a|hypothetical protein	YP_007518244.1|Synechococcus phage S-RIM8 A.HR1|gp165	YP_004323301.1|Prochlorococcus phage P-RSM4|hypothetical protein PRSM4_173	YP_009008005.1|Synechococcus phage S-MbCM100|hypothetical protein S-MbCM100_148	YP_004323768.1|Prochlorococcus phage Syn33|hypothetical protein Syn33_161	YP_004322828.1|Synechococcus phage S-ShM2|hypothetical protein SShM2_162	YP_009140968.1|Synechococcus phage ACG-2014i|hypothetical protein Syn7803US120_179	YP_007001658.1|Synechococcus phage metaG-MbCM1|hypothetical protein
Ortholog_157	AGN12354.1|Prochlorococcus phage P-SSM5|hypothetical protein	YP_007675379.1|Cyanophage MED4-117|hypothetical protein CPWG_00050	YP_214471.1|Prochlorococcus phage P-SSM2|hypothetical protein PSSM2_240	YP_009188241.1|Cyanophage P-TIM40|hypothetical protein PTIM40_166	YP_214699.1|Prochlorococcus phage P-SSM4|hypothetical protein PSSM4_138	AGH26683.1|Cyanophage P-RSM3|hypothetical protein
Ortholog_158	YP_214472.1|Prochlorococcus phage P-SSM2|hypothetical protein PSSM2_241	YP_007006163.1|Cyanophage S-TIM5|hypothetical protein	YP_004322622.1|Prochlorococcus phage P-HM1|hypothetical protein PHM1_197	YP_007677310.1|Synechococcus phage S-SSM4|hypothetical protein CYXG_00121	YP_717836.1|Synechococcus phage syn9|gp166	YP_007675619.1|Synechococcus phage S-RIM2 R1_1999|hypothetical protein SWTG_00129	YP_007518245.1|Synechococcus phage S-RIM8 A.HR1|gp166	YP_009133707.1|Synechococcus phage ACG-2014g|hypothetical protein Syn7803US105_147	YP_009301688.1|Cyanophage S-RIM32|hypothetical protein R1080702_186	YP_008129984.1|Prochlorococcus phage P-SSM3|hypothetical protein PRAG_00053	AGH57884.1|Synechococcus phage KBS-M-1A|hypothetical protein	YP_004323984.1|Synechococcus phage Syn19|hypothetical protein Syn19_151	YP_009213729.1|Prochlorococcus phage P-TIM68|hypothetical protein	YP_003097264.1|Synechococcus phage S-RSM4|hypothetical cyanophage protein	YP_009322522.1|Synechococcus phage S-CAM9|hypothetical protein N161109_087	YP_009320636.1|Synechococcus phage S-CAM4|hypothetical protein S330809_203	YP_007001881.1|Synechococcus phage ACG-2014c|hypothetical protein	AGN12353.1|Prochlorococcus phage P-SSM5|hypothetical protein	YP_009188243.1|Cyanophage P-TIM40|hypothetical protein PTIM40_168	YP_004324551.1|Prochlorococcus phage Syn1|hypothetical protein Syn1_180	YP_009133480.1|Synechococcus phage ACG-2014d|hypothetical protein Syn7803C102_137	YP_007877701.1|Cyanophage P-RSM1|hypothetical protein CPPG_00150	YP_008125675.1|Synechococcus phage S-CAM8|hypothetical protein SXCG_00146	YP_009321059.1|Synechococcus phage S-CAM22|hypothetical protein T191209_147	YP_007673892.1|Prochlorococcus phage MED4-213|hypothetical protein CPMG_00146	YP_009008320.1|Synechococcus phage ACG-2014h|hypothetical protein S-MbCM7_186	YP_009321463.1|Synechococcus phage S-CAM3|hypothetical protein C421010_200	YP_004322829.1|Synechococcus phage S-ShM2|hypothetical protein SShM2_163	YP_004323059.1|Synechococcus phage S-SM1|hypothetical protein SSM1_168	AGH56511.1|Cyanophage Syn10|hypothetical protein	YP_004323769.1|Prochlorococcus phage Syn33|hypothetical protein Syn33_162	YP_004324764.1|Synechococcus phage S-SSM5|hypothetical protein SSSM5_161	AGH57399.1|Cyanophage S-SSM2|hypothetical protein	YP_004323565.1|Prochlorococcus phage P-HM2|hypothetical protein PHM2_196	YP_007674045.1|Prochlorococcus phage MED4-184|hypothetical protein CPAG_00009	YP_007675378.1|Cyanophage MED4-117|hypothetical protein CPWG_00049	AGH07540.1|Cyanophage S-SSM6a|hypothetical protein	YP_004323302.1|Prochlorococcus phage P-RSM4|hypothetical protein PRSM4_174	AGG54457.1|Cyanophage S-SSM6b|hypothetical protein	AGH26682.1|Cyanophage P-RSM3|hypothetical protein	YP_008126456.1|Synechococcus phage S-IOM18|hypothetical protein SWYG_00132
Ortholog_159	AGN12318.1|Prochlorococcus phage P-SSM5|hypothetical protein	YP_214511.1|Prochlorococcus phage P-SSM2|hypothetical protein PSSM2_280	YP_009134204.1|Synechococcus phage ACG-2014j|hypothetical protein Syn7803US103_222	YP_004324972.1|Prochlorococcus phage P-SSM7|hypothetical protein PSSM7_145	YP_009321467.1|Synechococcus phage S-CAM3|hypothetical protein C421010_204	YP_009134707.1|Synechococcus phage ACG-2014e|hypothetical protein Syn7803C2_205	YP_004324497.1|Prochlorococcus phage Syn1|hypothetical protein Syn1_126	YP_009320663.1|Synechococcus phage S-CAM4|hypothetical protein S330809_230	YP_009140993.1|Synechococcus phage ACG-2014i|hypothetical protein Syn7803US120_204	AMO43369.1|Cyanophage S-RIM44|hypothetical protein
Ortholog_160	YP_009321474.1|Synechococcus phage S-CAM3|hypothetical protein C421010_211	YP_009134671.1|Synechococcus phage ACG-2014e|hypothetical protein Syn7803C2_169	YP_007673900.1|Prochlorococcus phage MED4-213|hypothetical protein CPMG_00154
Ortholog_161	YP_004322526.1|Prochlorococcus phage P-HM1|hypothetical protein PHM1_101	AMO43347.1|Cyanophage S-RIM44|hypothetical protein	AGG54390.1|Cyanophage S-SSM6b|hypothetical protein	YP_007677377.1|Synechococcus phage S-SSM4|hypothetical protein CYXG_00188	YP_004324475.1|Prochlorococcus phage Syn1|hypothetical protein Syn1_104	YP_007518127.1|Synechococcus phage S-RIM8 A.HR1|hypothetical protein SXDG_00094	YP_009133541.1|Synechococcus phage ACG-2014d|hypothetical protein Syn7803C102_198	YP_007673767.1|Prochlorococcus phage MED4-213|hypothetical protein CPMG_00021	AGH57792.1|Synechococcus phage KBS-M-1A|hypothetical protein
Ortholog_162	AGH56333.1|Cyanophage Syn2|hypothetical protein	AGH26704.1|Cyanophage P-RSM3|hypothetical protein	YP_004323963.1|Synechococcus phage Syn19|methylamine utilization protein	AGH56531.1|Cyanophage Syn10|hypothetical protein	AMO43373.1|Cyanophage S-RIM44|hypothetical protein	YP_009321029.1|Synechococcus phage S-CAM22|hypothetical protein T191209_117	YP_007677282.1|Synechococcus phage S-SSM4|hypothetical protein CYXG_00093	YP_004324501.1|Prochlorococcus phage Syn1|methylamine utilization protein	YP_004324963.1|Prochlorococcus phage P-SSM7|methylamine utilization protein	YP_009140690.1|Synechococcus phage ACG-2014b|methylamine protein	YP_009302217.1|Cyanophage S-RIM50|hypothetical protein R290704_136	YP_007518208.1|Synechococcus phage S-RIM8 A.HR1|gp143	AIX46609.1|Synechococcus phage ACG-2014a|methylamine protein	YP_007675120.1|Cyanophage P-RSM6|hypothetical protein CPXG_00083	YP_009007982.1|Synechococcus phage S-MbCM100|hypothetical protein S-MbCM100_125	YP_009188219.1|Cyanophage P-TIM40|hypothetical protein PTIM40_144	YP_004323740.1|Prochlorococcus phage Syn33|methylamine utilization protein	YP_007001631.1|Synechococcus phage metaG-MbCM1|methylamine protein	YP_009133450.1|Synechococcus phage ACG-2014d|methylamine protein	YP_004324740.1|Synechococcus phage S-SSM5|methylamine utilization protein	YP_004323036.1|Synechococcus phage S-SM1|methylamine utilization protein	YP_009301642.1|Cyanophage S-RIM32|hypothetical protein R1080702_140	YP_009133676.1|Synechococcus phage ACG-2014g|methylamine protein	YP_007001842.1|Synechococcus phage ACG-2014c|methylamine protein	YP_007675593.1|Synechococcus phage S-RIM2 R1_1999|hypothetical protein SWTG_00103	AGH57427.1|Cyanophage S-SSM2|hypothetical protein	AGG54484.1|Cyanophage S-SSM6b|hypothetical protein	AGH57921.1|Synechococcus phage KBS-M-1A|hypothetical protein	YP_008129961.1|Prochlorococcus phage P-SSM3|hypothetical protein PRAG_00030	YP_007877724.1|Cyanophage P-RSM1|hypothetical protein CPPG_00173	YP_717812.1|Synechococcus phage syn9|gp143	YP_214678.1|Prochlorococcus phage P-SSM4|methylamine utilization protein	YP_008126433.1|Synechococcus phage S-IOM18|hypothetical protein SWYG_00108	YP_004323277.1|Prochlorococcus phage P-RSM4|methylamine utilization protein	YP_004322797.1|Synechococcus phage S-ShM2|methylamine utilization protein	YP_009325115.1|Synechococcus phage S-WAM1|hypothetical protein P090810_126	YP_008125650.1|Synechococcus phage S-CAM8|hypothetical protein SXCG_00171
Ortholog_163	YP_004324601.1|Prochlorococcus phage Syn1|hypothetical protein Syn1_235	YP_214298.1|Prochlorococcus phage P-SSM2|hypothetical protein PSSM2_066	YP_009134243.1|Synechococcus phage ACG-2014f|hypothetical protein Syn7803C90_32	YP_007672973.1|Synechococcus phage S-CAM1|hypothetical protein SXBG_00058	AGN12208.1|Prochlorococcus phage P-SSM5|hypothetical protein	AMO43470.1|Cyanophage S-RIM44|hypothetical protein
Ortholog_164	YP_007877787.1|Cyanophage Syn30|hypothetical protein CPRG_00023	YP_004322974.1|Synechococcus phage S-SM1|hypothetical protein SSM1_083	YP_009322473.1|Synechococcus phage S-CAM9|hypothetical protein N161109_038	YP_009134312.1|Synechococcus phage ACG-2014f|hypothetical protein Syn7803C90_101	YP_004508663.1|Synechococcus phage S-CRM01|hypothetical cyanophage protein
Ortholog_165	YP_004323522.1|Prochlorococcus phage P-HM2|hypothetical protein PHM2_153	YP_004323776.1|Prochlorococcus phage Syn33|hypothetical protein Syn33_169	AGH26676.1|Cyanophage P-RSM3|hypothetical protein	YP_004323994.1|Synechococcus phage Syn19|hypothetical protein Syn19_161	YP_007673934.1|Prochlorococcus phage MED4-213|hypothetical protein CPMG_00189	YP_009133486.1|Synechococcus phage ACG-2014d|hypothetical protein Syn7803C102_143	AGH57877.1|Synechococcus phage KBS-M-1A|hypothetical protein	YP_009321064.1|Synechococcus phage S-CAM22|hypothetical protein T191209_152	YP_007675624.1|Synechococcus phage S-RIM2 R1_1999|hypothetical protein SWTG_00134	YP_007877895.1|Cyanophage Syn30|hypothetical protein CPRG_00131	YP_007518252.1|Synechococcus phage S-RIM8 A.HR1|gp172	YP_009302256.1|Cyanophage S-RIM50|hypothetical protein R290704_175	AGH56364.1|Cyanophage Syn2|hypothetical protein	YP_007675088.1|Cyanophage P-RSM6|hypothetical protein CPXG_00051	YP_009140721.1|Synechococcus phage ACG-2014b|hypothetical protein Syn7803C100_153	YP_008125680.1|Synechococcus phage S-CAM8|hypothetical protein SXCG_00141	YP_004323308.1|Prochlorococcus phage P-RSM4|hypothetical protein PRSM4_180	AGH56506.1|Cyanophage Syn10|hypothetical protein	YP_008129991.1|Prochlorococcus phage P-SSM3|hypothetical protein PRAG_00060	YP_007877694.1|Cyanophage P-RSM1|hypothetical protein CPPG_00143	YP_004324770.1|Synechococcus phage S-SSM5|hypothetical protein SSSM5_167	YP_007001886.1|Synechococcus phage ACG-2014c|hypothetical protein	YP_009188249.1|Cyanophage P-TIM40|hypothetical protein PTIM40_174	AGH57394.1|Cyanophage S-SSM2|hypothetical protein	AGG54451.1|Cyanophage S-SSM6b|hypothetical protein	YP_007677315.1|Synechococcus phage S-SSM4|hypothetical protein CYXG_00126	YP_004323069.1|Synechococcus phage S-SM1|hypothetical protein SSM1_178	YP_214706.2|Prochlorococcus phage P-SSM4|hypothetical protein PSSM4_145	YP_008126462.1|Synechococcus phage S-IOM18|hypothetical protein SWYG_00138	YP_004322577.1|Prochlorococcus phage P-HM1|hypothetical protein PHM1_152	YP_717842.1|Synechococcus phage syn9|gp172	YP_004325004.1|Prochlorococcus phage P-SSM7|hypothetical protein PSSM7_177
Ortholog_166	YP_004322824.1|Synechococcus phage S-ShM2|clamp loader subunit	YP_214403.2|Prochlorococcus phage P-SSM2|clamp loader subunit
Ortholog_167	YP_214555.1|Prochlorococcus phage P-SSM2|hypothetical protein PSSM2_323	YP_009134711.1|Synechococcus phage ACG-2014e|hypothetical protein Syn7803C2_209	YP_009324388.1|Synechococcus phage S-WAM2|hypothetical protein P29B0810_225	YP_009140997.1|Synechococcus phage ACG-2014i|hypothetical protein Syn7803US120_208	YP_003097239.1|Synechococcus phage S-RSM4|hypothetical cyanophage protein	AGN12274.1|Prochlorococcus phage P-SSM5|hypothetical protein
Ortholog_168	AGG54460.1|Cyanophage S-SSM6b|hypothetical protein	YP_007006045.1|Cyanophage S-TIM5|hypothetical protein	YP_003097268.1|Synechococcus phage S-RSM4|hypothetical cyanophage protein	YP_009140965.1|Synechococcus phage ACG-2014i|plasmid stability protein	YP_009188238.1|Cyanophage P-TIM40|hypothetical protein PTIM40_163	YP_008125671.1|Synechococcus phage S-CAM8|hypothetical protein SXCG_00150	AGH57444.1|Cyanophage S-SSM2|hypothetical protein	YP_009008002.1|Synechococcus phage S-MbCM100|plasmid stabiliity protein	YP_007675615.1|Synechococcus phage S-RIM2 R1_1999|hypothetical protein SWTG_00125	YP_009140712.1|Synechococcus phage ACG-2014b|plasmid stability protein	YP_007518234.1|Synechococcus phage S-RIM8 A.HR1|gp162	YP_717832.1|Synechococcus phage syn9|gp162	YP_007877909.1|Cyanophage Syn30|hypothetical protein CPRG_00145	YP_007001655.1|Synechococcus phage metaG-MbCM1|plasmid stability protein	AGH57895.1|Synechococcus phage KBS-M-1A|hypothetical protein	YP_214695.1|Prochlorococcus phage P-SSM4|plasmid stability protein	YP_004324547.1|Prochlorococcus phage Syn1|plasmid stability protein	YP_007673896.1|Prochlorococcus phage MED4-213|hypothetical protein CPMG_00150	YP_009134176.1|Synechococcus phage ACG-2014j|plasmid stability protein	YP_004323561.1|Prochlorococcus phage P-HM2|plasmid stability protein	YP_009320631.1|Synechococcus phage S-CAM4|hypothetical protein S330809_198	YP_007674436.1|Synechococcus phage S-SKS1|hypothetical protein SWZG_00071	AMO43418.1|Cyanophage S-RIM44|hypothetical protein	AGH26687.1|Cyanophage P-RSM3|hypothetical protein	AGH56515.1|Cyanophage Syn10|hypothetical protein	YP_009301685.1|Cyanophage S-RIM32|hypothetical protein R1080702_183	YP_009322519.1|Synechococcus phage S-CAM9|hypothetical protein N161109_084	YP_009133703.1|Synechococcus phage ACG-2014g|plasmid stability protein	YP_007673047.1|Synechococcus phage S-CAM1|hypothetical protein SXBG_00133	YP_007675097.1|Cyanophage P-RSM6|hypothetical protein CPXG_00060	YP_007675381.1|Cyanophage MED4-117|hypothetical protein CPWG_00052	YP_004323298.1|Prochlorococcus phage P-RSM4|plasmid stability protein	YP_009213726.1|Prochlorococcus phage P-TIM68|putative plasmid stability protein	YP_009321460.1|Synechococcus phage S-CAM3|hypothetical protein C421010_197	YP_004323980.1|Synechococcus phage Syn19|plasmid stability protein	YP_004324273.1|Synechococcus phage S-SSM7|hypothetical protein SSSM7_221	YP_004323765.1|Prochlorococcus phage Syn33|plasmid stability protein	YP_008126452.1|Synechococcus phage S-IOM18|hypothetical protein SWYG_00128	YP_004322777.1|Synechococcus phage S-ShM2|plasmid stability protein	AIX46629.1|Synechococcus phage ACG-2014a|plasmid stability protein	YP_007001874.1|Synechococcus phage ACG-2014c|plasmid stability protein	YP_009324363.1|Synechococcus phage S-WAM2|hypothetical protein P29B0810_200	YP_004322618.1|Prochlorococcus phage P-HM1|plasmid stability protein	AGH07533.1|Cyanophage S-SSM6a|hypothetical protein	YP_009134681.1|Synechococcus phage ACG-2014e|plasmid stability protein	YP_008129979.1|Prochlorococcus phage P-SSM3|hypothetical protein PRAG_00048	YP_007674042.1|Prochlorococcus phage MED4-184|hypothetical protein CPAG_00006	YP_009302239.1|Cyanophage S-RIM50|hypothetical protein R290704_158	AGH56350.1|Cyanophage Syn2|hypothetical protein
Ortholog_169	YP_214452.1|Prochlorococcus phage P-SSM2|hypothetical protein PSSM2_221	AGN12372.1|Prochlorococcus phage P-SSM5|hypothetical protein	YP_004324994.1|Prochlorococcus phage P-SSM7|hypothetical protein PSSM7_167
Ortholog_170	AGN12344.1|Prochlorococcus phage P-SSM5|hypothetical protein	YP_009134666.1|Synechococcus phage ACG-2014e|hypothetical protein Syn7803C2_164	YP_003097282.1|Synechococcus phage S-RSM4|hypothetical cyanophage protein	YP_009140947.1|Synechococcus phage ACG-2014i|hypothetical protein Syn7803US120_158	YP_009134159.1|Synechococcus phage ACG-2014j|hypothetical protein Syn7803US103_177	YP_009008303.1|Synechococcus phage ACG-2014h|hypothetical protein S-MbCM7_169	YP_214480.1|Prochlorococcus phage P-SSM2|hypothetical protein PSSM2_249
Ortholog_171	YP_717717.1|Synechococcus phage syn9|2OG-Fe(II) oxygenase superfamily	YP_009320517.1|Synechococcus phage S-CAM4|2OG-Fe(II) oxygenase superfamily domain protein	YP_009188281.1|Cyanophage P-TIM40|2OG-Fe(II) oxygenase superfamily protein	YP_009133507.1|Synechococcus phage ACG-2014d|hypothetical protein Syn7803C102_164	YP_009008206.1|Synechococcus phage ACG-2014h|2OG-Fe(II) oxygenase	AGG54421.1|Cyanophage S-SSM6b|hypothetical protein	YP_003097375.1|Synechococcus phage S-RSM4|2OG-Fe(II) oxygenase superfamily like protein	AGH56615.1|Cyanophage Syn10|hypothetical protein	YP_007877818.1|Cyanophage Syn30|hypothetical protein CPRG_00054	YP_007675238.1|Cyanophage P-RSM6|hypothetical protein CPXG_00201	YP_009133722.1|Synechococcus phage ACG-2014g|hypothetical protein Syn7803US105_162	YP_009322464.1|Synechococcus phage S-CAM9|2OG-Fe(II) oxygenase superfamily domain containing protein	YP_004322942.1|Synechococcus phage S-SM1|2OG-Fe(II) oxygenase	YP_009134059.1|Synechococcus phage ACG-2014j|hypothetical protein Syn7803US103_77	YP_009324376.1|Synechococcus phage S-WAM2|2OG-Fe(II) oxygenase	YP_007677346.1|Synechococcus phage S-SSM4|hypothetical protein CYXG_00157	YP_007001745.1|Synechococcus phage ACG-2014c|2OG-Fe(II) oxygenase	YP_007672989.1|Synechococcus phage S-CAM1|prolyl 4-hydroxylase	YP_009325178.1|Synechococcus phage S-WAM1|2OG-Fe(II) oxygenase superfamily domain containing protein	YP_007675055.1|Cyanophage P-RSM6|hypothetical protein CPXG_00018
Ortholog_172	YP_214624.1|Prochlorococcus phage P-SSM4|hypothetical protein PSSM4_063	YP_009133387.1|Synechococcus phage ACG-2014d|hypothetical protein Syn7803C102_44	YP_007518143.1|Synechococcus phage S-RIM8 A.HR1|hypothetical protein SXDG_00078	AGH57776.1|Synechococcus phage KBS-M-1A|hypothetical protein	YP_003097401.1|Synechococcus phage S-RSM4|hypothetical protein SRSM4_167	YP_008130119.1|Prochlorococcus phage P-SSM3|hypothetical protein PRAG_00193	YP_214312.1|Prochlorococcus phage P-SSM2|hypothetical protein PSSM2_080	AGH26556.1|Cyanophage P-RSM3|hypothetical protein	YP_009213570.1|Prochlorococcus phage P-TIM68|hypothetical protein	YP_009302149.1|Cyanophage S-RIM50|hypothetical protein R290704_068
Ortholog_173	YP_214487.1|Prochlorococcus phage P-SSM2|hypothetical protein PSSM2_256	AGN12338.1|Prochlorococcus phage P-SSM5|GDP-mannose 4,6 dehydratase 2	YP_009188083.1|Cyanophage P-TIM40|hypothetical protein PTIM40_8
Ortholog_174	YP_009301693.1|Cyanophage S-RIM32|hypothetical protein R1080702_191	YP_009188102.1|Cyanophage P-TIM40|hypothetical protein PTIM40_27	YP_009213681.1|Prochlorococcus phage P-TIM68|putative NADH dehydrogenase subunit P	YP_009302197.1|Cyanophage S-RIM50|hypothetical protein R290704_116	YP_009324272.1|Synechococcus phage S-WAM2|hypothetical protein P29B0810_109	YP_009134417.1|Synechococcus phage ACG-2014f|hypothetical protein Syn7803C90_206	YP_007001824.1|Synechococcus phage ACG-2014c|hypothetical protein	YP_009325096.1|Synechococcus phage S-WAM1|hypothetical protein P090810_107	YP_009008232.1|Synechococcus phage ACG-2014h|hypothetical protein S-MbCM7_098	YP_214484.1|Prochlorococcus phage P-SSM2|hypothetical protein PSSM2_253
Ortholog_175	AGH07676.1|Cyanophage S-SSM6a|hypothetical protein	YP_004323198.1|Prochlorococcus phage P-RSM4|hypothetical protein PRSM4_069	YP_004324107.1|Synechococcus phage S-SSM7|hypothetical protein SSSM7_054	YP_009188139.1|Cyanophage P-TIM40|hypothetical protein PTIM40_64	YP_214508.1|Prochlorococcus phage P-SSM2|hypothetical protein PSSM2_277	YP_007877571.1|Cyanophage P-RSM1|hypothetical protein CPPG_00019
Ortholog_176	YP_009213582.1|Prochlorococcus phage P-TIM68|hypothetical protein	YP_007877584.1|Cyanophage P-RSM1|hypothetical protein CPPG_00032	YP_007877779.1|Cyanophage Syn30|hypothetical protein CPRG_00015	AGG54334.1|Cyanophage S-SSM6b|hypothetical protein	YP_007677214.1|Synechococcus phage S-SSM4|hypothetical protein CYXG_00025	YP_004324899.1|Prochlorococcus phage P-SSM7|hypothetical protein PSSM7_068	AGH56481.1|Cyanophage Syn2|hypothetical protein	YP_214311.1|Prochlorococcus phage P-SSM2|hypothetical protein PSSM2_079	AGN12196.1|Prochlorococcus phage P-SSM5|hypothetical protein	YP_004323902.1|Synechococcus phage Syn19|hypothetical protein Syn19_069	YP_004323199.1|Prochlorococcus phage P-RSM4|hypothetical protein PRSM4_070	YP_009188145.1|Cyanophage P-TIM40|hypothetical protein PTIM40_70
Ortholog_177	YP_009213561.1|Prochlorococcus phage P-TIM68|putative methylase	YP_008130104.1|Prochlorococcus phage P-SSM3|cytosine methyltransferase	AGH26571.1|Cyanophage P-RSM3|cytosine methyltransferase	AGN12232.1|Prochlorococcus phage P-SSM5|cytosine methyltransferase	YP_004323412.1|Prochlorococcus phage P-HM2|DNA adenine methylase	YP_007673820.1|Prochlorococcus phage MED4-213|cytosine methyltransferase	YP_214273.1|Prochlorococcus phage P-SSM2|DNA adenine methylase	YP_004322464.1|Prochlorococcus phage P-HM1|DNA adenine methylase	YP_009188149.1|Cyanophage P-TIM40|DNA methyl transferase	AGG54440.1|Cyanophage S-SSM6b|DNA methylase	YP_007675108.1|Cyanophage P-RSM6|cytosine methyltransferase	YP_214609.1|Prochlorococcus phage P-SSM4|DNA adenine methylase	YP_004324665.1|Synechococcus phage S-SSM5|DNA adenine methylase	YP_004323194.1|Prochlorococcus phage P-RSM4|DNA adenine methylase	YP_004324887.1|Prochlorococcus phage P-SSM7|DNA adenine methylase	YP_007677326.1|Synechococcus phage S-SSM4|cytosine methyltransferase
Ortholog_178	YP_004323920.1|Synechococcus phage Syn19|baseplate wedge	AGH56493.1|Cyanophage Syn2|hypothetical protein	YP_009325073.1|Synechococcus phage S-WAM1|baseplate wedge subunit	YP_007675166.1|Cyanophage P-RSM6|baseplate wedge subunit	YP_009188173.1|Cyanophage P-TIM40|baseplate wedge subunit
Ortholog_179	AGN12403.1|Prochlorococcus phage P-SSM5|hypothetical protein	YP_009188256.1|Cyanophage P-TIM40|hypothetical protein PTIM40_181	YP_214424.1|Prochlorococcus phage P-SSM2|hypothetical protein PSSM2_192
Ortholog_180	YP_214506.1|Prochlorococcus phage P-SSM2|high light inducible protein	YP_004325043.1|Prochlorococcus phage P-SSM7|high light inducible protein	YP_009188288.1|Cyanophage P-TIM40|high light inducible protein
Ortholog_181	YP_214567.1|Prochlorococcus phage P-SSM4|gp7	YP_007001494.1|Synechococcus phage metaG-MbCM1|gp7	YP_004323584.1|Prochlorococcus phage P-HM2|gp7	YP_009213732.1|Prochlorococcus phage P-TIM68|hypothetical protein	AGH26616.1|Cyanophage P-RSM3|hypothetical protein	YP_004324939.1|Prochlorococcus phage P-SSM7|gp7	YP_004324344.1|Synechococcus phage S-SSM7|gp7	YP_007673880.1|Prochlorococcus phage MED4-213|hypothetical protein CPMG_00134	YP_009188214.1|Cyanophage P-TIM40|hypothetical protein PTIM40_139	YP_214482.1|Prochlorococcus phage P-SSM2|gp7	YP_008130057.1|Prochlorococcus phage P-SSM3|hypothetical protein PRAG_00128	AGH07603.1|Cyanophage S-SSM6a|hypothetical protein	YP_004322640.1|Prochlorococcus phage P-HM1|gp7	AGN12342.1|Prochlorococcus phage P-SSM5|hypothetical protein	YP_007877635.1|Cyanophage P-RSM1|hypothetical protein CPPG_00083
Ortholog_182	YP_214457.1|Prochlorococcus phage P-SSM2|hypothetical protein PSSM2_226	YP_007001605.1|Synechococcus phage metaG-MbCM1|hypothetical protein	AGN12367.1|Prochlorococcus phage P-SSM5|hypothetical protein
Ortholog_183	AGN12277.1|Prochlorococcus phage P-SSM5|hypothetical protein	YP_007001697.1|Synechococcus phage metaG-MbCM1|hypothetical protein	YP_214552.1|Prochlorococcus phage P-SSM2|hypothetical protein PSSM2_320
Ortholog_184	YP_009134042.1|Synechococcus phage ACG-2014j|hypothetical protein Syn7803US103_60	YP_195266.1|Synechococcus phage S-PM2|Phytanoyl-CoA-Dioxygenase	YP_009301545.1|Cyanophage S-RIM32|phytanoyl-CoA-dioxygenase	YP_009320495.1|Synechococcus phage S-CAM4|2OG-Fe(II) oxygenase superfamily domain protein	YP_007675218.1|Cyanophage P-RSM6|hypothetical protein CPXG_00181
Ortholog_185	YP_009213559.1|Prochlorococcus phage P-TIM68|hypothetical protein	YP_214285.1|Prochlorococcus phage P-SSM2|hypothetical protein PSSM2_053	YP_008130017.1|Prochlorococcus phage P-SSM3|hypothetical protein PRAG_00087	AGH26653.1|Cyanophage P-RSM3|hypothetical protein	AGN12220.1|Prochlorococcus phage P-SSM5|hypothetical protein	YP_004030777.1|Prochlorococcus phage P-SSM4|hypothetical protein PSSM4_168.2
Ortholog_186	YP_009213562.1|Prochlorococcus phage P-TIM68|hypothetical protein	AGN12173.1|Prochlorococcus phage P-SSM5|hypothetical protein	YP_004030784.1|Prochlorococcus phage P-SSM2|hypothetical protein PSSM2_100.1
Ortholog_187	AGN12197.1|Prochlorococcus phage P-SSM5|hypothetical protein	YP_009213563.1|Prochlorococcus phage P-TIM68|hypothetical protein	YP_214310.1|Prochlorococcus phage P-SSM2|hypothetical protein PSSM2_078
Ortholog_188	YP_009213612.1|Prochlorococcus phage P-TIM68|hypothetical protein	YP_214459.1|Prochlorococcus phage P-SSM2|NifU-like protein	AGN12365.1|Prochlorococcus phage P-SSM5|NifU domain-containing protein
Ortholog_189	YP_009213635.1|Prochlorococcus phage P-TIM68|hypothetical protein	YP_214346.1|Prochlorococcus phage P-SSM2|hypothetical protein PSSM2_114	AGN12474.1|Prochlorococcus phage P-SSM5|hypothetical protein
Ortholog_190	AGN12311.1|Prochlorococcus phage P-SSM5|hypothetical protein	YP_214520.1|Prochlorococcus phage P-SSM2|hypothetical protein PSSM2_289	YP_004324736.1|Synechococcus phage S-SSM5|hypothetical protein SSSM5_133	YP_007675232.1|Cyanophage P-RSM6|hypothetical protein CPXG_00195	YP_009213636.1|Prochlorococcus phage P-TIM68|hypothetical protein
Ortholog_191	YP_214744.1|Prochlorococcus phage P-SSM4|hypothetical protein PSSM4_183	YP_004325053.1|Prochlorococcus phage P-SSM7|hypothetical protein PSSM7_226	YP_214521.1|Prochlorococcus phage P-SSM2|hypothetical protein PSSM2_290	AGN12310.1|Prochlorococcus phage P-SSM5|hypothetical protein	YP_007675127.1|Cyanophage P-RSM6|hypothetical protein CPXG_00090	YP_007673887.1|Prochlorococcus phage MED4-213|hypothetical protein CPMG_00141	YP_009213723.1|Prochlorococcus phage P-TIM68|hypothetical protein	YP_004322631.1|Prochlorococcus phage P-HM1|hypothetical protein PHM1_206	YP_004323574.1|Prochlorococcus phage P-HM2|hypothetical protein PHM2_205	YP_004323142.1|Prochlorococcus phage P-RSM4|hypothetical protein PRSM4_012	YP_008130035.1|Prochlorococcus phage P-SSM3|hypothetical protein PRAG_00106	AGH26637.1|Cyanophage P-RSM3|hypothetical protein
Ortholog_192	AGN12172.1|Prochlorococcus phage P-SSM5|hypothetical protein	YP_004322483.1|Prochlorococcus phage P-HM1|hypothetical protein PHM1_058	YP_004030785.1|Prochlorococcus phage P-SSM2|hypothetical protein PSSM2_100.2
Ortholog_193	YP_004323499.1|Prochlorococcus phage P-HM2|hypothetical protein PHM2_130	YP_717719.1|Synechococcus phage syn9|gp52	YP_214559.1|Prochlorococcus phage P-SSM2|hypothetical protein PSSM2_327	AGH56613.1|Cyanophage Syn10|hypothetical protein	AGN12270.1|Prochlorococcus phage P-SSM5|hypothetical protein	AGG54350.1|Cyanophage S-SSM6b|hypothetical protein	YP_007677198.1|Synechococcus phage S-SSM4|hypothetical protein CYXG_00009	YP_004322555.1|Prochlorococcus phage P-HM1|hypothetical protein PHM1_130	YP_007673955.1|Prochlorococcus phage MED4-213|hypothetical protein CPMG_00211	YP_214560.1|Prochlorococcus phage P-SSM2|hypothetical protein PSSM2_328
Ortholog_194	YP_004322635.1|Prochlorococcus phage P-HM1|heme oxygenase	AGH07607.1|Cyanophage S-SSM6a|heme oxygenase	YP_007673884.1|Prochlorococcus phage MED4-213|heme oxygenase	YP_007675066.1|Cyanophage P-RSM6|heme oxygenase	YP_004323578.1|Prochlorococcus phage P-HM2|heme oxygenase	AGN12309.1|Prochlorococcus phage P-SSM5|heme oxygenase	YP_214522.1|Prochlorococcus phage P-SSM2|heme oxygenase
Ortholog_195	YP_007001746.1|Synechococcus phage ACG-2014c|hypothetical protein SSSM5_047	YP_007877819.1|Cyanophage Syn30|hypothetical protein CPRG_00055	YP_214450.1|Prochlorococcus phage P-SSM2|hypothetical protein PSSM2_219	YP_008125575.1|Synechococcus phage S-CAM8|hypothetical protein SXCG_00042	AIX46513.1|Synechococcus phage ACG-2014a|hypothetical protein	YP_009008158.1|Synechococcus phage ACG-2014h|hypothetical protein S-MbCM7_024	AGN12374.1|Prochlorococcus phage P-SSM5|hypothetical protein	YP_004324650.1|Synechococcus phage S-SSM5|hypothetical protein SSSM5_047	YP_009007882.1|Synechococcus phage S-MbCM100|hypothetical protein S-MbCM100_025	YP_004323182.1|Prochlorococcus phage P-RSM4|hypothetical protein PRSM4_053
Ortholog_196	YP_214399.1|Prochlorococcus phage P-SSM2|hypothetical protein PSSM2_167	AGN12426.1|Prochlorococcus phage P-SSM5|hypothetical protein	YP_009213651.1|Prochlorococcus phage P-TIM68|putative photosystem II protein	YP_004324852.1|Prochlorococcus phage P-SSM7|hypothetical protein PSSM7_021
Ortholog_197	YP_004324853.1|Prochlorococcus phage P-SSM7|hypothetical protein PSSM7_022	AGH26601.1|Cyanophage P-RSM3|hypothetical protein	YP_008130072.1|Prochlorococcus phage P-SSM3|hypothetical protein PRAG_00145	YP_214580.1|Prochlorococcus phage P-SSM4|hypothetical protein PSSM4_019	AGN12431.1|Prochlorococcus phage P-SSM5|hypothetical protein	YP_214394.1|Prochlorococcus phage P-SSM2|hypothetical protein PSSM2_162
Ortholog_198	YP_004324854.1|Prochlorococcus phage P-SSM7|hypothetical protein PSSM7_023	YP_009323092.1|Synechococcus phage S-CAM7|hypothetical protein C490910_159	AGN12228.1|Prochlorococcus phage P-SSM5|hypothetical protein	YP_214276.1|Prochlorococcus phage P-SSM2|hypothetical protein PSSM2_044
Ortholog_199	YP_004324855.1|Prochlorococcus phage P-SSM7|hypothetical protein PSSM7_024	YP_214483.1|Prochlorococcus phage P-SSM2|hypothetical protein PSSM2_252	AGN12341.1|Prochlorococcus phage P-SSM5|hypothetical protein
Ortholog_200	YP_004324856.1|Prochlorococcus phage P-SSM7|5,5-phosphoribosylformylglycinamide amidotransferase	AGN12420.1|Prochlorococcus phage P-SSM5|PurL	YP_214405.1|Prochlorococcus phage P-SSM2|5,5-phosphoribosylformylglycinamide amidotransferase
Ortholog_201	YP_004324895.1|Prochlorococcus phage P-SSM7|hypothetical protein PSSM7_064	AGN12187.1|Prochlorococcus phage P-SSM5|hypothetical protein	YP_214320.1|Prochlorococcus phage P-SSM2|hypothetical protein PSSM2_088
Ortholog_202	YP_214313.1|Prochlorococcus phage P-SSM2|hypothetical protein PSSM2_081	AGN12194.1|Prochlorococcus phage P-SSM5|hypothetical protein	YP_004324898.1|Prochlorococcus phage P-SSM7|hypothetical protein PSSM7_067
Ortholog_203	YP_214392.1|Prochlorococcus phage P-SSM2|hypothetical protein PSSM2_160	AGN12434.1|Prochlorococcus phage P-SSM5|hypothetical protein	YP_007675059.1|Cyanophage P-RSM6|hypothetical protein CPXG_00022	YP_007673109.1|Synechococcus phage S-CAM1|hypothetical protein SXBG_00196	YP_004324917.1|Prochlorococcus phage P-SSM7|hypothetical protein PSSM7_086	YP_009320987.1|Synechococcus phage S-CAM22|2OG-Fe(II) oxygenase superfamily domain containing protein	YP_007518227.1|Synechococcus phage S-RIM8 A.HR1|hypothetical protein SXDG_00205	AGG54469.1|Cyanophage S-SSM6b|hypothetical protein	AGH57902.1|Synechococcus phage KBS-M-1A|hypothetical protein	YP_009322645.1|Synechococcus phage S-CAM9|2OG-Fe(II) oxygenase superfamily domain containing protein	YP_009133467.1|Synechococcus phage ACG-2014d|hypothetical protein Syn7803C102_124	YP_214391.1|Prochlorococcus phage P-SSM2|phytanoyl-CoA-dioxygenase	YP_009134565.1|Synechococcus phage ACG-2014e|hypothetical protein Syn7803C2_63	YP_007677297.1|Synechococcus phage S-SSM4|hypothetical protein CYXG_00108	AGN12433.1|Prochlorococcus phage P-SSM5|hypothetical protein
Ortholog_204	YP_004324938.1|Prochlorococcus phage P-SSM7|hypothetical protein PSSM7_107	AGN12343.1|Prochlorococcus phage P-SSM5|hypothetical protein	YP_214481.1|Prochlorococcus phage P-SSM2|hypothetical protein PSSM2_250
Ortholog_205	AGN12364.1|Prochlorococcus phage P-SSM5|hypothetical protein	YP_214460.1|Prochlorococcus phage P-SSM2|hypothetical protein PSSM2_229	YP_004324943.1|Prochlorococcus phage P-SSM7|hypothetical protein PSSM7_112
Ortholog_206	AGN12397.1|Prochlorococcus phage P-SSM5|tRNA ligase	YP_004324957.1|Prochlorococcus phage P-SSM7|tRNA ligase	YP_214430.2|Prochlorococcus phage P-SSM2|tRNA ligase
Ortholog_207	AGN12223.1|Prochlorococcus phage P-SSM5|hypothetical protein	YP_214282.1|Prochlorococcus phage P-SSM2|hypothetical protein PSSM2_050	YP_004324976.1|Prochlorococcus phage P-SSM7|hypothetical protein PSSM7_149
Ortholog_208	YP_004324986.1|Prochlorococcus phage P-SSM7|orotate phosphoribosyltransferase	YP_214275.1|Prochlorococcus phage P-SSM2|orotate phosphoribosyltransferase	AGN12230.1|Prochlorococcus phage P-SSM5|orotate phosphoribosyltransferase
Ortholog_209	YP_004325011.1|Prochlorococcus phage P-SSM7|PurH2	YP_214423.1|Prochlorococcus phage P-SSM2|PurH2	AGN12404.1|Prochlorococcus phage P-SSM5|PurH2
Ortholog_210	YP_004325015.1|Prochlorococcus phage P-SSM7|DNA endonuclease V	YP_214336.1|Prochlorococcus phage P-SSM2|DNA endonuclease V	AGN12166.1|Prochlorococcus phage P-SSM5|hypothetical protein
Ortholog_211	YP_004325044.1|Prochlorococcus phage P-SSM7|high light inducible protein	YP_009220205.1|Synechococcus phage S-CBP42|high light inducible protein	YP_004421494.1|Synechococcus phage S-CBS2|hli gene product	AGN12320.1|Prochlorococcus phage P-SSM5|Hli05	YP_004322627.1|Prochlorococcus phage P-HM1|high light inducible protein	YP_214507.1|Prochlorococcus phage P-SSM2|high light inducible protein	YP_214741.1|Prochlorococcus phage P-SSM4|high light inducible protein	AGH26640.1|Cyanophage P-RSM3|Hli04	YP_009103187.1|Synechococcus phage S-CBP1|high light inducible protein	YP_008130032.1|Prochlorococcus phage P-SSM3|Hli04	YP_009188289.1|Cyanophage P-TIM40|hypothetical protein PTIM40_216
Ortholog_212	YP_004325046.1|Prochlorococcus phage P-SSM7|hypothetical protein PSSM7_219	YP_004030786.1|Prochlorococcus phage P-SSM2|hypothetical protein PSSM2_277.1
Ortholog_213	YP_214410.1|Prochlorococcus phage P-SSM2|hypothetical protein PSSM2_178	YP_004325049.1|Prochlorococcus phage P-SSM7|hypothetical protein PSSM7_222	AGN12416.1|Prochlorococcus phage P-SSM5|hypothetical protein
Ortholog_214	AGN12415.1|Prochlorococcus phage P-SSM5|hypothetical protein	YP_004325050.1|Prochlorococcus phage P-SSM7|hypothetical protein PSSM7_223	YP_214411.2|Prochlorococcus phage P-SSM2|hypothetical protein PSSM2_179
Ortholog_215	YP_007001710.1|Synechococcus phage metaG-MbCM1|hypothetical protein	YP_008130033.1|Prochlorococcus phage P-SSM3|hypothetical protein PRAG_00104	YP_004322628.1|Prochlorococcus phage P-HM1|hypothetical protein PHM1_203	YP_004323571.1|Prochlorococcus phage P-HM2|hypothetical protein PHM2_202	AGH26639.1|Cyanophage P-RSM3|hypothetical protein	YP_004325047.1|Prochlorococcus phage P-SSM7|hypothetical protein PSSM7_220	YP_007673889.1|Prochlorococcus phage MED4-213|hypothetical protein CPMG_00143	YP_214742.1|Prochlorococcus phage P-SSM4|hypothetical protein PSSM4_181	YP_007877654.1|Cyanophage P-RSM1|hypothetical protein CPPG_00102
Ortholog_216	YP_009188295.1|Cyanophage P-TIM40|hypothetical protein PTIM40_222	YP_004030787.1|Prochlorococcus phage P-SSM2|hypothetical protein PSSM2_279.1	YP_004323572.1|Prochlorococcus phage P-HM2|hypothetical protein PHM2_203	YP_004322629.1|Prochlorococcus phage P-HM1|hypothetical protein PHM1_204
Ortholog_217	YP_009134449.1|Synechococcus phage ACG-2014f|hypothetical protein Syn7803C90_238	AGN12427.1|Prochlorococcus phage P-SSM5|hypothetical protein	YP_007673030.1|Synechococcus phage S-CAM1|hypothetical protein SXBG_00116	YP_214398.1|Prochlorococcus phage P-SSM2|hypothetical protein PSSM2_166	AMO43449.1|Cyanophage S-RIM44|hypothetical protein
Ortholog_218	YP_717694.1|Synechococcus phage syn9|gp23	YP_004324753.1|Synechococcus phage S-SSM5|DNA endonuclease V	YP_007673081.1|Synechococcus phage S-CAM1|hypothetical protein SXBG_00168	AGH56637.1|Cyanophage Syn10|hypothetical protein	YP_008126348.1|Synechococcus phage S-IOM18|hypothetical protein SWYG_00022	YP_214395.1|Prochlorococcus phage P-SSM2|DNA endonuclease V	YP_004323292.1|Prochlorococcus phage P-RSM4|DNA endonuclease V	AGN12430.1|Prochlorococcus phage P-SSM5|hypothetical protein	YP_009325194.1|Synechococcus phage S-WAM1|hypothetical protein P090810_205
Ortholog_219	YP_214263.1|Prochlorococcus phage P-SSM2|PiuC	YP_009322951.1|Synechococcus phage S-CAM7|2OG-Fe(II) oxygenase superfamily domain containing protein	YP_009134230.1|Synechococcus phage ACG-2014f|PiuC	AGN12242.1|Prochlorococcus phage P-SSM5|hypothetical protein
Ortholog_220	YP_009323009.1|Synechococcus phage S-CAM7|hypothetical protein C490910_076	AGN12237.1|Prochlorococcus phage P-SSM5|hypothetical protein	YP_214268.1|Prochlorococcus phage P-SSM2|hypothetical protein PSSM2_036
Ortholog_221	YP_009323074.1|Synechococcus phage S-CAM7|tail sheath protein	AGH07455.1|Cyanophage S-SSM6a|tail sheath protein	YP_004324195.1|Synechococcus phage S-SSM7|tail sheath monomer	AGG54496.1|Cyanophage S-SSM6b|tail sheath protein	YP_009321399.1|Synechococcus phage S-CAM3|tail sheath monomer	YP_007677270.1|Synechococcus phage S-SSM4|tail sheath protein	YP_004508469.1|Synechococcus phage S-CRM01|tail sheath stabilizer
Ortholog_222	AGN12325.1|Prochlorococcus phage P-SSM5|hypothetical protein	YP_214500.1|Prochlorococcus phage P-SSM2|hypothetical protein PSSM2_269	YP_009323120.1|Synechococcus phage S-CAM7|hypothetical protein C490910_187
Ortholog_223	YP_007006171.1|Cyanophage S-TIM5|hypothetical protein	YP_007676333.1|Cyanophage KBS-P-1A|hypothetical protein CYZG_00011	YP_005087342.1|Cyanophage P-SSP2|predicted protein	AGF91523.1|Prochlorococcus phage P-RSP2|hypothetical protein	AGF91575.1|Prochlorococcus phage P-SSP6|hypothetical protein	YP_007676865.1|Cyanophage SS120-1|hypothetical protein CYYG_00019	YP_005087518.1|Cyanophage NATL2A-133|predicted protein	YP_007673150.1|Synechococcus phage S-RIP2|hypothetical protein SWQG_00004	YP_009323131.1|Synechococcus phage S-CAM7|hypothetical protein C490910_198	YP_005087503.1|Cyanophage NATL1A-7|predicted protein	YP_007674048.1|Prochlorococcus phage MED4-184|hypothetical protein CPAG_00012	YP_001285457.1|Synechococcus virus Syn5|gp48	YP_007672697.1|Prochlorococcus phage P-SSP10|hypothetical protein PROG_00047
Ortholog_224	YP_009323197.1|Synechococcus phage S-CAM7|late promoter transcriptional accessory protein	YP_007001724.1|Synechococcus phage metaG-MbCM1|gp33 late promoter transcription accessory protein	YP_007877640.1|Cyanophage P-RSM1|hypothetical protein CPPG_00088	YP_009134499.1|Synechococcus phage ACG-2014f|late promoter transcription protein
Ortholog_225	AGN12165.1|Prochlorococcus phage P-SSM5|hypothetical protein	AMO43275.1|Cyanophage S-RIM44|putative 2OG-Fe(II) oxygenase	YP_214337.1|Prochlorococcus phage P-SSM2|phytanoyl-CoA-dioxygenase	YP_009324351.1|Synechococcus phage S-WAM2|2OG-Fe(II) oxygenase superfamily domain containing protein
Ortholog_226	YP_214335.1|Prochlorococcus phage P-SSM2|hypothetical protein PSSM2_103	AGN12167.1|Prochlorococcus phage P-SSM5|hypothetical protein
Ortholog_227	AGN12174.1|Prochlorococcus phage P-SSM5|hypothetical protein	YP_214332.1|Prochlorococcus phage P-SSM2|hypothetical protein PSSM2_100
Ortholog_228	AGN12175.1|Prochlorococcus phage P-SSM5|hypothetical protein	YP_214331.1|Prochlorococcus phage P-SSM2|hypothetical protein PSSM2_099
Ortholog_229	AGN12177.1|Prochlorococcus phage P-SSM5|hypothetical protein	YP_007674040.1|Prochlorococcus phage MED4-184|hypothetical protein CPAG_00004	YP_007676446.1|Synechococcus phage S-RIP1|hypothetical protein SWVG_00012	YP_005087507.1|Cyanophage NATL1A-7|predicted protein	YP_009103198.1|Synechococcus phage S-CBP1|hypothetical protein S-CBP1_0038	YP_214329.1|Prochlorococcus phage P-SSM2|hypothetical protein PSSM2_097	YP_009103491.1|Synechococcus phage S-CBP3|hypothetical protein S-CBP3_0003	YP_009103152.1|Synechococcus phage S-CBP2|hypothetical protein S-CBP2_0044	AGF91579.1|Prochlorococcus phage P-SSP6|hypothetical protein	YP_009103807.1|Synechococcus phage S-CBP4|hypothetical protein S-CBP4_0038	YP_007674978.1|Cyanophage KBS-S-2A|hypothetical protein CPKG_00005	YP_007672701.1|Prochlorococcus phage P-SSP10|hypothetical protein PROG_00051	YP_007675383.1|Cyanophage MED4-117|hypothetical protein CPWG_00054
Ortholog_230	AGN12180.1|Prochlorococcus phage P-SSM5|hypothetical protein	YP_214326.1|Prochlorococcus phage P-SSM2|hypothetical protein PSSM2_094
Ortholog_231	YP_214324.1|Prochlorococcus phage P-SSM2|hypothetical protein PSSM2_092	AGN12182.1|Prochlorococcus phage P-SSM5|hypothetical protein
Ortholog_232	AGN12183.1|Prochlorococcus phage P-SSM5|hypothetical protein	YP_214323.1|Prochlorococcus phage P-SSM2|hypothetical protein PSSM2_091
Ortholog_233	YP_214322.1|Prochlorococcus phage P-SSM2|hypothetical protein PSSM2_090	AGN12184.1|Prochlorococcus phage P-SSM5|hypothetical protein
Ortholog_234	YP_214321.1|Prochlorococcus phage P-SSM2|hypothetical protein PSSM2_089	AGN12186.1|Prochlorococcus phage P-SSM5|hypothetical protein
Ortholog_235	AGN12188.1|Prochlorococcus phage P-SSM5|hypothetical protein	YP_214319.1|Prochlorococcus phage P-SSM2|hypothetical protein PSSM2_087
Ortholog_236	AGN12191.1|Prochlorococcus phage P-SSM5|hypothetical protein	YP_214316.1|Prochlorococcus phage P-SSM2|hypothetical protein PSSM2_084
Ortholog_237	YP_214315.1|Prochlorococcus phage P-SSM2|hypothetical protein PSSM2_083	AGN12192.1|Prochlorococcus phage P-SSM5|hypothetical protein
Ortholog_238	YP_214314.1|Prochlorococcus phage P-SSM2|hypothetical protein PSSM2_082	AGN12193.1|Prochlorococcus phage P-SSM5|hypothetical protein
Ortholog_239	YP_214308.1|Prochlorococcus phage P-SSM2|hypothetical protein PSSM2_076	AGN12200.1|Prochlorococcus phage P-SSM5|hypothetical protein
Ortholog_240	AGN12203.1|Prochlorococcus phage P-SSM5|hypothetical protein	YP_214305.1|Prochlorococcus phage P-SSM2|hypothetical protein PSSM2_073
Ortholog_241	AGN12206.1|Prochlorococcus phage P-SSM5|hypothetical protein	YP_214300.1|Prochlorococcus phage P-SSM2|putative N6A methyltransferase
Ortholog_242	YP_214299.1|Prochlorococcus phage P-SSM2|hypothetical protein PSSM2_067	AGN12207.1|Prochlorococcus phage P-SSM5|hypothetical protein
Ortholog_243	AGN12211.1|Prochlorococcus phage P-SSM5|hypothetical protein	YP_214295.1|Prochlorococcus phage P-SSM2|hypothetical protein PSSM2_063
Ortholog_244	YP_214294.2|Prochlorococcus phage P-SSM2|hypothetical protein PSSM2_062	AGN12212.1|Prochlorococcus phage P-SSM5|hypothetical protein
Ortholog_245	YP_214292.1|Prochlorococcus phage P-SSM2|hypothetical protein PSSM2_060	AGN12214.1|Prochlorococcus phage P-SSM5|hypothetical protein
Ortholog_246	YP_214291.1|Prochlorococcus phage P-SSM2|hypothetical protein PSSM2_059	AGN12215.1|Prochlorococcus phage P-SSM5|hypothetical protein
Ortholog_247	AGN12217.1|Prochlorococcus phage P-SSM5|hypothetical protein	YP_214289.1|Prochlorococcus phage P-SSM2|hypothetical protein PSSM2_057
Ortholog_248	YP_214288.1|Prochlorococcus phage P-SSM2|hypothetical protein PSSM2_056	AGN12218.1|Prochlorococcus phage P-SSM5|hypothetical protein
Ortholog_249	AGN12224.1|Prochlorococcus phage P-SSM5|hypothetical protein	YP_214281.1|Prochlorococcus phage P-SSM2|hypothetical protein PSSM2_049
Ortholog_250	YP_214280.1|Prochlorococcus phage P-SSM2|hypothetical protein PSSM2_048	AGN12225.1|Prochlorococcus phage P-SSM5|hypothetical protein
Ortholog_251	AGN12226.1|Prochlorococcus phage P-SSM5|hypothetical protein	YP_214278.1|Prochlorococcus phage P-SSM2|hypothetical protein PSSM2_046
Ortholog_252	AGN12233.1|Prochlorococcus phage P-SSM5|hypothetical protein	YP_214272.1|Prochlorococcus phage P-SSM2|hypothetical protein PSSM2_040
Ortholog_253	AGN12235.1|Prochlorococcus phage P-SSM5|hypothetical protein	YP_214270.1|Prochlorococcus phage P-SSM2|hypothetical protein PSSM2_038
Ortholog_254	AGN12238.1|Prochlorococcus phage P-SSM5|hypothetical protein	YP_214267.1|Prochlorococcus phage P-SSM2|hypothetical protein PSSM2_035
Ortholog_255	AGN12239.1|Prochlorococcus phage P-SSM5|hypothetical protein	YP_214266.1|Prochlorococcus phage P-SSM2|phage tail fiber-like protein
Ortholog_256	AGN12243.1|Prochlorococcus phage P-SSM5|hypothetical protein	YP_214262.1|Prochlorococcus phage P-SSM2|hypothetical protein PSSM2_030
Ortholog_257	YP_214261.1|Prochlorococcus phage P-SSM2|hypothetical protein PSSM2_029	AGN12244.1|Prochlorococcus phage P-SSM5|hypothetical protein
Ortholog_258	AGN12245.1|Prochlorococcus phage P-SSM5|hypothetical protein	YP_214260.1|Prochlorococcus phage P-SSM2|phage tail fiber-like protein
Ortholog_259	YP_214259.1|Prochlorococcus phage P-SSM2|hypothetical protein PSSM2_027	AGN12246.1|Prochlorococcus phage P-SSM5|hypothetical protein
Ortholog_260	YP_214258.1|Prochlorococcus phage P-SSM2|hypothetical protein PSSM2_026	AGN12247.1|Prochlorococcus phage P-SSM5|hypothetical protein
Ortholog_261	YP_214257.1|Prochlorococcus phage P-SSM2|hypothetical protein PSSM2_025	AGN12248.1|Prochlorococcus phage P-SSM5|hypothetical protein
Ortholog_262	AGN12249.1|Prochlorococcus phage P-SSM5|hypothetical protein	YP_214256.1|Prochlorococcus phage P-SSM2|hypothetical protein PSSM2_024
Ortholog_263	AGN12250.1|Prochlorococcus phage P-SSM5|hypothetical protein	YP_214255.1|Prochlorococcus phage P-SSM2|phage tail fiber-like protein
Ortholog_264	AGN12251.1|Prochlorococcus phage P-SSM5|hypothetical protein	YP_214254.1|Prochlorococcus phage P-SSM2|hypothetical protein PSSM2_022
Ortholog_265	AGN12252.1|Prochlorococcus phage P-SSM5|hypothetical protein	YP_214252.1|Prochlorococcus phage P-SSM2|hypothetical protein PSSM2_020
Ortholog_266	YP_214249.1|Prochlorococcus phage P-SSM2|hypothetical protein PSSM2_017	AGN12254.1|Prochlorococcus phage P-SSM5|hypothetical protein
Ortholog_267	AGN12255.1|Prochlorococcus phage P-SSM5|hypothetical protein	YP_214248.1|Prochlorococcus phage P-SSM2|hypothetical protein PSSM2_016
Ortholog_268	YP_214242.1|Prochlorococcus phage P-SSM2|T4-like baseplate tail tube cap	AGN12260.1|Prochlorococcus phage P-SSM5|hypothetical protein
Ortholog_269	YP_214236.1|Prochlorococcus phage P-SSM2|hypothetical protein PSSM2_004	AGN12265.1|Prochlorococcus phage P-SSM5|hypothetical protein
Ortholog_270	AGN12267.1|Prochlorococcus phage P-SSM5|hypothetical protein	YP_214234.1|Prochlorococcus phage P-SSM2|hypothetical protein PSSM2_002
Ortholog_271	YP_214553.1|Prochlorococcus phage P-SSM2|hypothetical protein PSSM2_321	AGN12276.1|Prochlorococcus phage P-SSM5|hypothetical protein
Ortholog_272	YP_214548.1|Prochlorococcus phage P-SSM2|hypothetical protein PSSM2_316	AGN12282.1|Prochlorococcus phage P-SSM5|hypothetical protein
Ortholog_273	AGN12284.1|Prochlorococcus phage P-SSM5|hypothetical protein	YP_214546.1|Prochlorococcus phage P-SSM2|phage tail fiber-like protein
Ortholog_274	AGN12285.1|Prochlorococcus phage P-SSM5|hypothetical protein	YP_214545.1|Prochlorococcus phage P-SSM2|phytanoyl-CoA-dioxygenase
Ortholog_275	AGN12293.1|Prochlorococcus phage P-SSM5|hypothetical protein	YP_214537.1|Prochlorococcus phage P-SSM2|hypothetical protein PSSM2_306
Ortholog_276	AGN12294.1|Prochlorococcus phage P-SSM5|hypothetical protein	YP_214536.1|Prochlorococcus phage P-SSM2|hypothetical protein PSSM2_305
Ortholog_277	YP_214535.1|Prochlorococcus phage P-SSM2|hypothetical protein PSSM2_304	AGN12295.1|Prochlorococcus phage P-SSM5|hypothetical protein
Ortholog_278	YP_214534.1|Prochlorococcus phage P-SSM2|hypothetical protein PSSM2_303	AGN12296.1|Prochlorococcus phage P-SSM5|hypothetical protein
Ortholog_279	YP_214532.1|Prochlorococcus phage P-SSM2|phage tail fiber-like protein	AGN12298.1|Prochlorococcus phage P-SSM5|hypothetical protein
Ortholog_280	AGN12300.1|Prochlorococcus phage P-SSM5|hypothetical protein	YP_214530.1|Prochlorococcus phage P-SSM2|putative T4-like hoc protein
Ortholog_281	AGN12303.1|Prochlorococcus phage P-SSM5|hypothetical protein	YP_214528.1|Prochlorococcus phage P-SSM2|hypothetical protein PSSM2_297
Ortholog_282	AGN12304.1|Prochlorococcus phage P-SSM5|hypothetical protein	YP_214527.1|Prochlorococcus phage P-SSM2|hypothetical protein PSSM2_296
Ortholog_283	AGN12305.1|Prochlorococcus phage P-SSM5|hypothetical protein	YP_214526.1|Prochlorococcus phage P-SSM2|phage tail fiber-like protein
Ortholog_284	AGN12307.1|Prochlorococcus phage P-SSM5|hypothetical protein	YP_214524.1|Prochlorococcus phage P-SSM2|phage tail fiber-like protein
Ortholog_285	AGN12312.1|Prochlorococcus phage P-SSM5|hypothetical protein	YP_214518.1|Prochlorococcus phage P-SSM2|T4-like hypothetical protein
Ortholog_286	YP_214515.1|Prochlorococcus phage P-SSM2|hypothetical protein PSSM2_284	AGN12314.1|Prochlorococcus phage P-SSM5|hypothetical protein
Ortholog_287	YP_214499.1|Prochlorococcus phage P-SSM2|glycosyltransferase family 6	YP_009134440.1|Synechococcus phage ACG-2014f|glycosyltransferase family 6	YP_009322615.1|Synechococcus phage S-CAM9|glycosyltransferase family 6	AGN12326.1|Prochlorococcus phage P-SSM5|glycosyltransferase
Ortholog_288	YP_214498.1|Prochlorococcus phage P-SSM2|hypothetical protein PSSM2_267	AGN12327.1|Prochlorococcus phage P-SSM5|hypothetical protein
Ortholog_289	YP_214497.1|Prochlorococcus phage P-SSM2|hypothetical protein PSSM2_266	AGN12328.1|Prochlorococcus phage P-SSM5|hypothetical protein
Ortholog_290	YP_214495.1|Prochlorococcus phage P-SSM2|hypothetical protein PSSM2_264	AGN12330.1|Prochlorococcus phage P-SSM5|hypothetical protein
Ortholog_291	YP_214494.1|Prochlorococcus phage P-SSM2|glycosyltransferase family 1	AGN12331.1|Prochlorococcus phage P-SSM5|glycosyltransferase family 1 protein
Ortholog_292	AGN12332.1|Prochlorococcus phage P-SSM5|hypothetical protein	YP_214493.1|Prochlorococcus phage P-SSM2|phytanoyl-CoA-dioxygenase
Ortholog_293	YP_214492.1|Prochlorococcus phage P-SSM2|putative glycosyltransferase family 2	AGN12333.1|Prochlorococcus phage P-SSM5|hypothetical protein
Ortholog_294	AGN12334.1|Prochlorococcus phage P-SSM5|glycosyltransferase family 2 protein	YP_214491.1|Prochlorococcus phage P-SSM2|glycosyltransferase family 2
Ortholog_295	YP_214474.1|Prochlorococcus phage P-SSM2|hypothetical protein PSSM2_243	AGN12351.1|Prochlorococcus phage P-SSM5|hypothetical protein
Ortholog_296	AGN12356.1|Prochlorococcus phage P-SSM5|hypothetical protein	YP_214469.1|Prochlorococcus phage P-SSM2|hypothetical protein PSSM2_238
Ortholog_297	YP_214468.1|Prochlorococcus phage P-SSM2|hypothetical protein PSSM2_237	AGN12357.1|Prochlorococcus phage P-SSM5|hypothetical protein
Ortholog_298	YP_214463.1|Prochlorococcus phage P-SSM2|hypothetical protein PSSM2_232	AGN12361.1|Prochlorococcus phage P-SSM5|hypothetical protein
Ortholog_299	YP_214462.1|Prochlorococcus phage P-SSM2|hypothetical protein PSSM2_231	AGN12362.1|Prochlorococcus phage P-SSM5|hypothetical protein
Ortholog_300	YP_214458.1|Prochlorococcus phage P-SSM2|hypothetical protein PSSM2_227	AGN12366.1|Prochlorococcus phage P-SSM5|hypothetical protein
Ortholog_301	YP_214456.1|Prochlorococcus phage P-SSM2|hypothetical protein PSSM2_225	AGN12368.1|Prochlorococcus phage P-SSM5|hypothetical protein
Ortholog_302	AGN12370.1|Prochlorococcus phage P-SSM5|hypothetical protein	YP_007001654.1|Synechococcus phage metaG-MbCM1|hypothetical protein
Ortholog_303	AGN12377.1|Prochlorococcus phage P-SSM5|tryptophan halogenase	YP_214448.1|Prochlorococcus phage P-SSM2|tryptophan halogenase
Ortholog_304	AGN12378.1|Prochlorococcus phage P-SSM5|hypothetical protein	YP_214447.1|Prochlorococcus phage P-SSM2|hypothetical protein PSSM2_216
Ortholog_305	YP_214446.1|Prochlorococcus phage P-SSM2|hypothetical protein PSSM2_215	AGN12379.1|Prochlorococcus phage P-SSM5|hypothetical protein
Ortholog_306	YP_214444.1|Prochlorococcus phage P-SSM2|hypothetical protein PSSM2_213	AGN12381.1|Prochlorococcus phage P-SSM5|hypothetical protein
Ortholog_307	AGN12382.1|Prochlorococcus phage P-SSM5|hypothetical protein	YP_214443.1|Prochlorococcus phage P-SSM2|hypothetical protein PSSM2_212
Ortholog_308	YP_214442.1|Prochlorococcus phage P-SSM2|hypothetical protein PSSM2_211	AGN12383.1|Prochlorococcus phage P-SSM5|hypothetical protein
Ortholog_309	YP_214441.1|Prochlorococcus phage P-SSM2|hypothetical protein PSSM2_210	AGN12384.1|Prochlorococcus phage P-SSM5|hypothetical protein
Ortholog_310	YP_214435.1|Prochlorococcus phage P-SSM2|hypothetical protein PSSM2_204	AGN12392.1|Prochlorococcus phage P-SSM5|hypothetical protein
Ortholog_311	AGN12394.1|Prochlorococcus phage P-SSM5|hypothetical protein	YP_214433.1|Prochlorococcus phage P-SSM2|hypothetical protein PSSM2_202
Ortholog_312	YP_214431.1|Prochlorococcus phage P-SSM2|lipase	AGN12396.1|Prochlorococcus phage P-SSM5|lipase
Ortholog_313	YP_214429.1|Prochlorococcus phage P-SSM2|hypothetical protein PSSM2_197	AGN12398.1|Prochlorococcus phage P-SSM5|hypothetical protein
Ortholog_314	AGN12399.1|Prochlorococcus phage P-SSM5|hypothetical protein	YP_214428.1|Prochlorococcus phage P-SSM2|hypothetical protein PSSM2_196
Ortholog_315	YP_214427.1|Prochlorococcus phage P-SSM2|hypothetical protein PSSM2_195	AGN12400.1|Prochlorococcus phage P-SSM5|hypothetical protein
Ortholog_316	YP_214425.1|Prochlorococcus phage P-SSM2|hypothetical protein PSSM2_193	AGN12402.1|Prochlorococcus phage P-SSM5|hypothetical protein
Ortholog_317	YP_214422.1|Prochlorococcus phage P-SSM2|5-aminoimidazole-4-carboxamide ribonucleotide formyltransferase/IMP cyclohydrolase	AGN12405.1|Prochlorococcus phage P-SSM5|PurH
Ortholog_318	YP_214421.1|Prochlorococcus phage P-SSM2|hypothetical protein PSSM2_189	AGN12406.1|Prochlorococcus phage P-SSM5|hypothetical protein
Ortholog_319	AGN12411.1|Prochlorococcus phage P-SSM5|hypothetical protein	YP_214415.1|Prochlorococcus phage P-SSM2|hypothetical protein PSSM2_183
Ortholog_320	AGN12414.1|Prochlorococcus phage P-SSM5|hypothetical protein	YP_009133712.1|Synechococcus phage ACG-2014g|hypothetical protein Syn7803US105_152
Ortholog_321	YP_214400.1|Prochlorococcus phage P-SSM2|hypothetical protein PSSM2_168	AGN12425.1|Prochlorococcus phage P-SSM5|hypothetical protein
Ortholog_322	YP_214390.1|Prochlorococcus phage P-SSM2|hypothetical protein PSSM2_158	AGH57907.1|Synechococcus phage KBS-M-1A|hypothetical protein	YP_007518222.1|Synechococcus phage S-RIM8 A.HR1|hypothetical protein SXDG_00210	AGN12435.1|Prochlorococcus phage P-SSM5|hypothetical protein
Ortholog_323	AGH07479.1|Cyanophage S-SSM6a|hypothetical protein	YP_214388.1|Prochlorococcus phage P-SSM2|hypothetical protein PSSM2_156	YP_009213640.1|Prochlorococcus phage P-TIM68|hypothetical protein	AGN12437.1|Prochlorococcus phage P-SSM5|hypothetical protein	YP_009322565.1|Synechococcus phage S-CAM9|hypothetical protein N161109_130
Ortholog_324	YP_214387.1|Prochlorococcus phage P-SSM2|hypothetical protein PSSM2_155	YP_007677399.1|Synechococcus phage S-SSM4|hypothetical protein CYXG_00210	YP_009133561.1|Synechococcus phage ACG-2014d|hypothetical protein Syn7803C102_218	AGN12438.1|Prochlorococcus phage P-SSM5|hypothetical protein	AGG54368.1|Cyanophage S-SSM6b|hypothetical protein
Ortholog_325	YP_214385.1|Prochlorococcus phage P-SSM2|hypothetical protein PSSM2_153	AGN12439.1|Prochlorococcus phage P-SSM5|hypothetical protein
Ortholog_326	YP_214380.1|Prochlorococcus phage P-SSM2|hypothetical protein PSSM2_148	AGN12442.1|Prochlorococcus phage P-SSM5|hypothetical protein
Ortholog_327	YP_214373.1|Prochlorococcus phage P-SSM2|hypothetical protein PSSM2_141	AGN12448.1|Prochlorococcus phage P-SSM5|hypothetical protein
Ortholog_328	YP_214372.1|Prochlorococcus phage P-SSM2|hypothetical protein PSSM2_140	AGN12449.1|Prochlorococcus phage P-SSM5|hypothetical protein
Ortholog_329	YP_214358.1|Prochlorococcus phage P-SSM2|hypothetical protein PSSM2_126	AGN12462.1|Prochlorococcus phage P-SSM5|hypothetical protein
Ortholog_330	AGN12463.1|Prochlorococcus phage P-SSM5|hypothetical protein	YP_214357.1|Prochlorococcus phage P-SSM2|hypothetical protein PSSM2_125
Ortholog_331	YP_214355.1|Prochlorococcus phage P-SSM2|hypothetical protein PSSM2_123	YP_007677263.1|Synechococcus phage S-SSM4|hypothetical protein CYXG_00074	AGG54285.1|Cyanophage S-SSM6b|hypothetical protein	YP_008130006.1|Prochlorococcus phage P-SSM3|hypothetical protein PRAG_00075	AGN12465.1|Prochlorococcus phage P-SSM5|hypothetical protein
Ortholog_332	YP_214351.1|Prochlorococcus phage P-SSM2|hypothetical protein PSSM2_119	AGN12469.1|Prochlorococcus phage P-SSM5|hypothetical protein
Ortholog_333	AGN12470.1|Prochlorococcus phage P-SSM5|hypothetical protein	YP_214350.1|Prochlorococcus phage P-SSM2|hypothetical protein PSSM2_118
Ortholog_334	AGN12471.1|Prochlorococcus phage P-SSM5|hypothetical protein	YP_214349.1|Prochlorococcus phage P-SSM2|hypothetical protein PSSM2_117	YP_009322512.1|Synechococcus phage S-CAM9|hypothetical protein N161109_077
Ortholog_335	YP_214347.1|Prochlorococcus phage P-SSM2|hypothetical protein PSSM2_115	AGN12473.1|Prochlorococcus phage P-SSM5|hypothetical protein
Ortholog_336	YP_214345.1|Prochlorococcus phage P-SSM2|hypothetical protein PSSM2_113	YP_009007943.1|Synechococcus phage S-MbCM100|virulence associated protein	YP_007675554.1|Synechococcus phage S-RIM2 R1_1999|structural protein	AIX46572.1|Synechococcus phage ACG-2014a|virion structural protein	AGH57456.1|Cyanophage S-SSM2|hypothetical protein	YP_007877760.1|Cyanophage P-RSM1|structural protein	AGN12475.1|Prochlorococcus phage P-SSM5|hypothetical protein	YP_214645.2|Prochlorococcus phage P-SSM4|VrlC protein	YP_004322765.1|Synechococcus phage S-ShM2|VrlC protein	YP_007877969.1|Cyanophage Syn30|structural protein	AGH26736.1|Cyanophage P-RSM3|structural protein	YP_009133419.1|Synechococcus phage ACG-2014d|virion structural protein	YP_008126395.1|Synechococcus phage S-IOM18|structural protein	YP_007677253.1|Synechococcus phage S-SSM4|hypothetical protein CYXG_00064	YP_009188179.1|Cyanophage P-TIM40|putative structural protein	YP_004323925.1|Synechococcus phage Syn19|VrlC protein	YP_004322255.1|Synechococcus phage S-SM2|VrlC protein	AGH57957.1|Synechococcus phage KBS-M-1A|structural protein	AGH56298.1|Cyanophage Syn2|hypothetical protein	YP_004324158.1|Synechococcus phage S-SSM7|hypothetical protein SSSM7_105	AGH56567.1|Cyanophage Syn10|hypothetical protein	YP_007518174.1|Synechococcus phage S-RIM8 A.HR1|structural protein	YP_007001593.1|Synechococcus phage metaG-MbCM1|gp14 neck protein	AGH07722.1|Cyanophage S-SSM6a|hypothetical protein	YP_004322997.1|Synechococcus phage S-SM1|VrlC protein	YP_009325079.1|Synechococcus phage S-WAM1|baseplate wedge tail fiber connector	YP_007675160.1|Cyanophage P-RSM6|hypothetical protein CPXG_00123	YP_717772.1|Synechococcus phage syn9|structural protein	AGG54294.1|Cyanophage S-SSM6b|hypothetical protein	YP_009213601.1|Prochlorococcus phage P-TIM68|putative neck protein
Ortholog_337	YP_009324385.1|Synechococcus phage S-WAM2|hypothetical protein P29B0810_222	YP_009301637.1|Cyanophage S-RIM32|hypothetical protein R1080702_135
Ortholog_338	YP_009324188.1|Synechococcus phage S-WAM2|HNH endonuclease	YP_214381.1|Prochlorococcus phage P-SSM2|hypothetical protein PSSM2_149
Ortholog_339	YP_007006048.1|Cyanophage S-TIM5|plastocyanin	YP_009301695.1|Cyanophage S-RIM32|plastocyanin	YP_009007955.1|Synechococcus phage S-MbCM100|plastocyanine	YP_009324268.1|Synechococcus phage S-WAM2|plastocyanin	YP_009325094.1|Synechococcus phage S-WAM1|plastocyanin	YP_009322631.1|Synechococcus phage S-CAM9|plastocyanin	YP_009320548.1|Synechococcus phage S-CAM4|plastocyanin	YP_009321385.1|Synechococcus phage S-CAM3|plastocyanin
Ortholog_340	YP_007877905.1|Cyanophage Syn30|hypothetical protein CPRG_00141	YP_009325140.1|Synechococcus phage S-WAM1|hypothetical protein P090810_151	YP_009324366.1|Synechococcus phage S-WAM2|hypothetical protein P29B0810_203	AGH56354.1|Cyanophage Syn2|hypothetical protein	YP_214700.1|Prochlorococcus phage P-SSM4|hypothetical protein PSSM4_139	AMO43422.1|Cyanophage S-RIM44|hypothetical protein
Ortholog_341	YP_214603.1|Prochlorococcus phage P-SSM4|hypothetical protein PSSM4_042	YP_007675206.1|Cyanophage P-RSM6|hypothetical protein CPXG_00169	YP_004323659.1|Prochlorococcus phage Syn33|hypothetical protein Syn33_052	YP_717727.1|Synechococcus phage syn9|gp60	YP_004324858.1|Prochlorococcus phage P-SSM7|hypothetical protein PSSM7_027	YP_004323887.1|Synechococcus phage Syn19|hypothetical protein Syn19_054	YP_007877594.1|Cyanophage P-RSM1|hypothetical protein CPPG_00042	YP_007675516.1|Synechococcus phage S-RIM2 R1_1999|hypothetical protein SWTG_00026	AGH56606.1|Cyanophage Syn10|hypothetical protein	AGH56464.1|Cyanophage Syn2|hypothetical protein	YP_009325040.1|Synechococcus phage S-WAM1|hypothetical protein P090810_051	AGH26577.1|Cyanophage P-RSM3|hypothetical protein	YP_008130097.1|Prochlorococcus phage P-SSM3|hypothetical protein PRAG_00171
Ortholog_342	AGH07648.1|Cyanophage S-SSM6a|hypothetical protein	YP_009322644.1|Synechococcus phage S-CAM9|2OG-Fe(II) oxygenase superfamily domain containing protein
Ortholog_343	YP_009302164.1|Cyanophage S-RIM50|hypothetical protein R290704_083	YP_009133633.1|Synechococcus phage ACG-2014g|DNA endonuclease V	YP_007001793.1|Synechococcus phage ACG-2014c|DenV DNA endonuclease V	YP_009140644.1|Synechococcus phage ACG-2014b|DNA endonuclease V
Ortholog_344	YP_003097362.1|Synechococcus phage S-RSM4|neck protein	YP_009134595.1|Synechococcus phage ACG-2014e|neck protein	YP_008126400.1|Synechococcus phage S-IOM18|neck protein	AIX46577.1|Synechococcus phage ACG-2014a|neck protein	YP_009140664.1|Synechococcus phage ACG-2014b|neck protein	YP_009321000.1|Synechococcus phage S-CAM22|neck protein	YP_009324261.1|Synechococcus phage S-WAM2|neck protein	AGH57952.1|Synechococcus phage KBS-M-1A|neck protein	YP_008125625.1|Synechococcus phage S-CAM8|neck protein	AGH56562.1|Cyanophage Syn10|neck protein	YP_007518179.1|Synechococcus phage S-RIM8 A.HR1|gp14 neck protein	YP_004322770.1|Synechococcus phage S-ShM2|neck protein	YP_009133653.1|Synechococcus phage ACG-2014g|neck protein	YP_007675559.1|Synechococcus phage S-RIM2 R1_1999|neck protein	YP_009302184.1|Cyanophage S-RIM50|neck protein	YP_004323708.1|Prochlorococcus phage Syn33|neck protein	YP_009301618.1|Cyanophage S-RIM32|neck protein	AGH57451.1|Cyanophage S-SSM2|neck protein	YP_009007949.1|Synechococcus phage S-MbCM100|neck protein	YP_009140879.1|Synechococcus phage ACG-2014i|neck protein	YP_009133424.1|Synechococcus phage ACG-2014d|neck protein	YP_009320542.1|Synechococcus phage S-CAM4|neck protein	YP_009008224.1|Synechococcus phage ACG-2014h|neck protein	YP_717777.1|Synechococcus phage syn9|neck protein	YP_009134084.1|Synechococcus phage ACG-2014j|neck protein
Ortholog_345	YP_009008147.1|Synechococcus phage ACG-2014h|hypothetical protein S-MbCM7_013	YP_007673165.1|Synechococcus phage S-RIP2|hypothetical protein SWQG_00019
Ortholog_346	YP_004323138.1|Prochlorococcus phage P-RSM4|gp7	YP_004324613.1|Synechococcus phage S-SSM5|gp7	YP_007677265.1|Synechococcus phage S-SSM4|hypothetical protein CYXG_00076	AGG54501.1|Cyanophage S-SSM6b|hypothetical protein
Ortholog_347	YP_004324372.1|Synechococcus phage S-SSM7|late promoter transcription accessory protein	YP_004323611.1|Prochlorococcus phage P-HM2|late promoter transcription accessory protein	YP_004324053.1|Synechococcus phage Syn19|late promoter transcription accessory protein	YP_004322666.1|Prochlorococcus phage P-HM1|late promoter transcription accessory protein	YP_004324830.1|Synechococcus phage S-SSM5|late promoter transcription accessory protein
Ortholog_348	YP_009133470.1|Synechococcus phage ACG-2014d|hypothetical protein Syn7803C102_127	YP_009188133.1|Cyanophage P-TIM40|hypothetical protein PTIM40_58	YP_004323859.1|Synechococcus phage Syn19|hypothetical protein Syn19_022	YP_005087494.1|Cyanophage NATL1A-7|predicted protein	YP_004322716.1|Synechococcus phage S-ShM2|hypothetical protein SShM2_050	AGH57293.1|Cyanophage S-SSM2|hypothetical protein	YP_004323050.1|Synechococcus phage S-SM1|hypothetical protein SSM1_159	YP_004324754.1|Synechococcus phage S-SSM5|hypothetical protein SSSM5_151
Ortholog_349	YP_004322261.1|Synechococcus phage S-SM2|proximal tail sheath stabilization	YP_004323478.1|Prochlorococcus phage P-HM2|proximal tail sheath stabilization	YP_009213606.1|Prochlorococcus phage P-TIM68|putative proximal tail sheath stabilization protein	AGH07450.1|Cyanophage S-SSM6a|tail sheath stabilizer	YP_008129937.1|Prochlorococcus phage P-SSM3|T4-like tail-sheath stabilizer	YP_007675154.1|Cyanophage P-RSM6|hypothetical protein CPXG_00117	YP_004324190.1|Synechococcus phage S-SSM7|proximal tail sheath stabilization	YP_007877754.1|Cyanophage P-RSM1|hypothetical protein CPPG_00203	YP_214651.2|Prochlorococcus phage P-SSM4|proximal tail sheath stabilization	YP_004322532.1|Prochlorococcus phage P-HM1|proximal tail sheath stabilization	YP_004323931.1|Synechococcus phage Syn19|proximal tail sheath stabilization	YP_007673761.1|Prochlorococcus phage MED4-213|tail sheath stabilizer	AGH26730.1|Cyanophage P-RSM3|hypothetical protein	AGH56304.1|Cyanophage Syn2|hypothetical protein	YP_009322516.1|Synechococcus phage S-CAM9|tail sheath stabilizer	YP_007877963.1|Cyanophage Syn30|hypothetical protein CPRG_00200
Ortholog_350	YP_004323991.1|Synechococcus phage Syn19|DUF680 domain-containing protein	YP_009321477.1|Synechococcus phage S-CAM3|hypothetical protein C421010_214	AGH56666.1|Cyanophage Syn10|hypothetical protein	YP_004324575.1|Prochlorococcus phage Syn1|DUF680 domain-containing protein
Ortholog_351	YP_004324975.1|Prochlorococcus phage P-SSM7|glutaredoxin	YP_008125658.1|Synechococcus phage S-CAM8|hypothetical protein SXCG_00163	AIX46602.1|Synechococcus phage ACG-2014a|glutaredoxin	YP_009134375.1|Synechococcus phage ACG-2014f|glutaredoxin	YP_003097454.1|Synechococcus phage S-RSM4|NrdC	AGH26631.1|Cyanophage P-RSM3|NrdC	YP_007006042.1|Cyanophage S-TIM5|glutaredoxin	YP_007675044.1|Cyanophage P-RSM6|NrdC	YP_007001859.1|Synechococcus phage ACG-2014c|NrdC glutaredoxin	YP_008126441.1|Synechococcus phage S-IOM18|hypothetical protein SWYG_00116	AGH57412.1|Cyanophage S-SSM2|hypothetical protein	YP_009140811.1|Synechococcus phage ACG-2014i|glutaredoxin	YP_007677293.1|Synechococcus phage S-SSM4|hypothetical protein CYXG_00104	YP_009302224.1|Cyanophage S-RIM50|ribonucleotide reductase	YP_004322416.1|Synechococcus phage S-SM2|glutaredoxin	YP_009323104.1|Synechococcus phage S-CAM7|glutaredoxin	YP_009008152.1|Synechococcus phage ACG-2014h|glutaredoxin	YP_009324181.1|Synechococcus phage S-WAM2|glutaredoxin	YP_009134524.1|Synechococcus phage ACG-2014e|glutaredoxin	YP_008130042.1|Prochlorococcus phage P-SSM3|NrdC	YP_004324359.1|Synechococcus phage S-SSM7|glutaredoxin-related protein	YP_004322928.1|Synechococcus phage S-SM1|glutaredoxin	YP_007877916.1|Cyanophage Syn30|hypothetical protein CPRG_00152	YP_007518218.1|Synechococcus phage S-RIM8 A.HR1|hypothetical protein SXDG_00003	YP_009133688.1|Synechococcus phage ACG-2014g|glutaredoxin	AGH57911.1|Synechococcus phage KBS-M-1A|hypothetical protein	YP_009140699.1|Synechococcus phage ACG-2014b|glutaredoxin	AMO43274.1|Cyanophage S-RIM44|ribonucleotide reductase	YP_004322816.1|Synechococcus phage S-ShM2|glutaredoxin	AGG54473.1|Cyanophage S-SSM6b|hypothetical protein	YP_009188087.1|Cyanophage P-TIM40|glutaredoxin	YP_007675602.1|Synechococcus phage S-RIM2 R1_1999|hypothetical protein SWTG_00112	YP_214750.2|Prochlorococcus phage P-SSM4|glutaredoxin	YP_009134005.1|Synechococcus phage ACG-2014j|glutaredoxin	YP_009321039.1|Synechococcus phage S-CAM22|glutaredoxin	YP_009007975.1|Synechococcus phage S-MbCM100|glutaredoxin	AGH07614.1|Cyanophage S-SSM6a|glutaredoxin	YP_004323750.1|Prochlorococcus phage Syn33|glutaredoxin
Ortholog_352	AGH26536.1|Cyanophage P-RSM3|DenV	YP_009134125.1|Synechococcus phage ACG-2014j|DNA endonuclease V	AGH56612.1|Cyanophage Syn10|hypothetical protein	YP_004323865.1|Synechococcus phage Syn19|DNA endonuclease V	YP_007675212.1|Cyanophage P-RSM6|hypothetical protein CPXG_00175	YP_214638.1|Prochlorococcus phage P-SSM4|DNA endonuclease V	YP_717720.1|Synechococcus phage syn9|gp53	YP_004324865.1|Prochlorococcus phage P-SSM7|DNA endonuclease V	AGH56443.1|Cyanophage Syn2|DenV	YP_004322294.1|Synechococcus phage S-SM2|DNA endonuclease V	YP_009320581.1|Synechococcus phage S-CAM4|DenV	YP_004322602.1|Prochlorococcus phage P-HM1|DNA endonuclease V	YP_009008268.1|Synechococcus phage ACG-2014h|DNA endonuclease V
Ortholog_353	YP_009188088.1|Cyanophage P-TIM40|base plate wedge component	YP_007675249.1|Cyanophage P-RSM6|hypothetical protein CPXG_00212
Ortholog_354	YP_004323184.1|Prochlorococcus phage P-RSM4|hypothetical protein PRSM4_055	YP_007673899.1|Prochlorococcus phage MED4-213|hypothetical protein CPMG_00153	YP_008125577.1|Synechococcus phage S-CAM8|hypothetical protein SXCG_00040	YP_004324302.1|Synechococcus phage S-SSM7|hypothetical protein SSSM7_250	AGH07562.1|Cyanophage S-SSM6a|hypothetical protein
Ortholog_355	YP_004322591.1|Prochlorococcus phage P-HM1|hypothetical protein PHM1_166	YP_004325022.1|Prochlorococcus phage P-SSM7|hypothetical protein PSSM7_195	YP_007673920.1|Prochlorococcus phage MED4-213|hypothetical protein CPMG_00175	YP_004508543.1|Synechococcus phage S-CRM01|hypothetical cyanophage protein	YP_004323537.1|Prochlorococcus phage P-HM2|hypothetical protein PHM2_168	YP_007675636.1|Synechococcus phage S-RIM2 R1_1999|hypothetical protein SWTG_00146
Ortholog_356	YP_009320474.1|Synechococcus phage S-CAM4|hypothetical protein S330809_041	YP_009134023.1|Synechococcus phage ACG-2014j|hypothetical protein Syn7803US103_41	YP_007877803.1|Cyanophage Syn30|hypothetical protein CPRG_00039
Ortholog_357	YP_009140725.1|Synechococcus phage ACG-2014b|2OG-Fe(II) oxygenase	YP_007675085.1|Cyanophage P-RSM6|hypothetical protein CPXG_00048	YP_007877691.1|Cyanophage P-RSM1|hypothetical protein CPPG_00140	YP_009134388.1|Synechococcus phage ACG-2014f|hypothetical protein Syn7803C90_177	YP_009133717.1|Synechococcus phage ACG-2014g|2OG-Fe(II) oxygenase	YP_007001671.1|Synechococcus phage metaG-MbCM1|2OG-Fe(II) oxygenase	AGG54448.1|Cyanophage S-SSM6b|hypothetical protein	AGH56502.1|Cyanophage Syn10|hypothetical protein	YP_004324242.1|Synechococcus phage S-SSM7|2OG-Fe(II) oxygenase	YP_007675627.1|Synechococcus phage S-RIM2 R1_1999|hypothetical protein SWTG_00137	YP_009322579.1|Synechococcus phage S-CAM9|2OG-Fe(II) oxygenase	YP_004324774.1|Synechococcus phage S-SSM5|2OG-Fe(II) oxygenase	YP_009188252.1|Cyanophage P-TIM40|2OG-Fe(II) oxygenase superfamily protein	AGH07502.1|Cyanophage S-SSM6a|hypothetical protein	AIX46641.1|Synechococcus phage ACG-2014a|2OG-Fe(II) oxygenase	YP_004325008.1|Prochlorococcus phage P-SSM7|2OG-Fe(II) oxygenase	YP_004322839.1|Synechococcus phage S-ShM2|2OG-Fe(II) oxygenase	YP_007677318.1|Synechococcus phage S-SSM4|hypothetical protein CYXG_00129	YP_007877892.1|Cyanophage Syn30|2OG-Fe(II) oxygenase superfamily protein	YP_009325148.1|Synechococcus phage S-WAM1|2OG-Fe(II) oxygenase superfamily domain containing protein	YP_007518256.1|Synechococcus phage S-RIM8 A.HR1|hypothetical protein SXDG_00176	YP_009321068.1|Synechococcus phage S-CAM22|2OG-Fe(II) oxygenase	YP_007001890.1|Synechococcus phage ACG-2014c|2OG-Fe(II) oxygenase	YP_004323998.1|Synechococcus phage Syn19|2OG-Fe(II) oxygenase	YP_009302260.1|Cyanophage S-RIM50|2OG-Fe(II) oxygenase superfamily protein	YP_004323312.1|Prochlorococcus phage P-RSM4|2OG-Fe(II) oxygenase	YP_008129994.1|Prochlorococcus phage P-SSM3|2OG-Fe(II) oxygenase superfamily protein	YP_717846.1|Synechococcus phage syn9|2OG-Fe(II) oxygenase superfamily	YP_004323073.1|Synechococcus phage S-SM1|2OG-Fe(II) oxygenase	AGH57390.1|Cyanophage S-SSM2|hypothetical protein	YP_009008014.1|Synechococcus phage S-MbCM100|2OG-Fe(II) oxygenase	AGH56367.1|Cyanophage Syn2|hypothetical protein	YP_004323780.1|Prochlorococcus phage Syn33|2OG-Fe(II) oxygenase	YP_008126465.1|Synechococcus phage S-IOM18|hypothetical protein SWYG_00142	YP_214709.1|Prochlorococcus phage P-SSM4|2OG-Fe(II) oxygenase	AGH26673.1|Cyanophage P-RSM3|2OG-Fe(II) oxygenase superfamily protein	AGH57874.1|Synechococcus phage KBS-M-1A|hypothetical protein	YP_004508573.1|Synechococcus phage S-CRM01|2OG-Fe(II) oxygenase superfamily protein	YP_009133489.1|Synechococcus phage ACG-2014d|2OG-Fe(II) oxygenase	YP_008125684.1|Synechococcus phage S-CAM8|hypothetical protein SXCG_00137
Ortholog_358	YP_717829.1|Synechococcus phage syn9|clamp loader subunit	YP_009213653.1|Prochlorococcus phage P-TIM68|putative clamp loader subunit	YP_009301658.1|Cyanophage S-RIM32|DNA polymerase clamp loader subunit	YP_003097312.1|Synechococcus phage S-RSM4|T4-like clamp loader subunit	YP_009320587.1|Synechococcus phage S-CAM4|DNA polymerase clamp loader subunit	YP_007877912.1|Cyanophage Syn30|clamp loader subunit	AGH57899.1|Synechococcus phage KBS-M-1A|clamp loader	YP_008129975.1|Prochlorococcus phage P-SSM3|hypothetical protein PRAG_00044	YP_195163.1|Synechococcus phage S-PM2|clamp loader subunit	YP_007674473.1|Synechococcus phage S-SKS1|clamp loader subunit	YP_007677304.1|Synechococcus phage S-SSM4|clamp loader subunit	AGH56346.1|Cyanophage Syn2|clamp loader subunit	YP_009321052.1|Synechococcus phage S-CAM22|DNA polymerase clamp loader subunit	YP_007673941.1|Prochlorococcus phage MED4-213|hypothetical protein CPMG_00196	YP_004323761.1|Prochlorococcus phage Syn33|clamp loader subunit	YP_008125668.1|Synechococcus phage S-CAM8|clamp loader subunit	YP_004324991.1|Prochlorococcus phage P-SSM7|clamp loader subunit	YP_009134131.1|Synechococcus phage ACG-2014j|clamp loader subunit	YP_004323514.1|Prochlorococcus phage P-HM2|clamp loader subunit	YP_007675103.1|Cyanophage P-RSM6|clamp loader subunit	YP_009302236.1|Cyanophage S-RIM50|DNA polymerase clamp loader subunit	AGH07489.1|Cyanophage S-SSM6a|clamp loader subunit	YP_004323052.1|Synechococcus phage S-SM1|clamp loader subunit	AGH56518.1|Cyanophage Syn10|clamp loader subunit	YP_004508586.1|Synechococcus phage S-CRM01|clamp loader subunit	YP_009133700.1|Synechococcus phage ACG-2014g|clamp loader subunit	AGG54463.1|Cyanophage S-SSM6b|hypothetical protein	YP_009140919.1|Synechococcus phage ACG-2014i|clamp loader subunit	YP_007673076.1|Synechococcus phage S-CAM1|clamp loader subunit	YP_004323976.1|Synechococcus phage Syn19|clamp loader subunit	YP_004322571.1|Prochlorococcus phage P-HM1|clamp loader subunit	YP_004324757.1|Synechococcus phage S-SSM5|clamp loader subunit	YP_009134376.1|Synechococcus phage ACG-2014f|clamp loader subunit	YP_007001871.1|Synechococcus phage ACG-2014c|gp62 clamp loader subunit	YP_007518230.1|Synechococcus phage S-RIM8 A.HR1|clamp loader subunit	YP_009321429.1|Synechococcus phage S-CAM3|DNA polymerase clamp loader subunit	AGH26691.1|Cyanophage P-RSM3|hypothetical protein	YP_009134638.1|Synechococcus phage ACG-2014e|clamp loader subunit	YP_009324312.1|Synechococcus phage S-WAM2|DNA polymerase clamp loader subunit	YP_004322301.1|Synechococcus phage S-SM2|clamp loader subunit	AGN12422.1|Prochlorococcus phage P-SSM5|clamp loader subunit	YP_004323295.1|Prochlorococcus phage P-RSM4|clamp loader subunit	YP_009008273.1|Synechococcus phage ACG-2014h|clamp loader subunit	YP_009188235.1|Cyanophage P-TIM40|clamp loader subunit	YP_004324227.1|Synechococcus phage S-SSM7|clamp loader subunit	YP_009325132.1|Synechococcus phage S-WAM1|hypothetical protein P090810_143	YP_004324518.1|Prochlorococcus phage Syn1|clamp loader subunit	YP_009140709.1|Synechococcus phage ACG-2014b|clamp loader subunit	YP_009133473.1|Synechococcus phage ACG-2014d|clamp loader subunit
Ortholog_359	YP_009188085.1|Cyanophage P-TIM40|hypothetical protein PTIM40_10	YP_004421556.1|Synechococcus phage S-CBS2|unnamed protein product	YP_004323140.1|Prochlorococcus phage P-RSM4|hemagglutinin domain-containing protein	YP_007673929.1|Prochlorococcus phage MED4-213|redox protein	YP_004324290.1|Synechococcus phage S-SSM7|hemagglutinin domain-containing protein	AGH07550.1|Cyanophage S-SSM6a|redox protein	YP_007001496.1|Synechococcus phage metaG-MbCM1|HN hemagglutinin domain protein	YP_008130139.1|Prochlorococcus phage P-SSM3|redox protein	YP_004322582.1|Prochlorococcus phage P-HM1|hemagglutinin domain-containing protein	YP_004508641.1|Synechococcus phage S-CRM01|hypothetical protein SCRM01_208	YP_004323527.1|Prochlorococcus phage P-HM2|hemagglutinin domain-containing protein	AGH26537.1|Cyanophage P-RSM3|redox protein	YP_007877633.1|Cyanophage P-RSM1|redox protein	YP_214637.1|Prochlorococcus phage P-SSM4|hemagglutinin domain-containing protein
Ortholog_360	YP_009007970.1|Synechococcus phage S-MbCM100|hypothetical protein S-MbCM100_113	YP_717803.1|Synechococcus phage syn9|gp134	YP_009213632.1|Prochlorococcus phage P-TIM68|hypothetical protein	YP_004030763.1|Prochlorococcus phage P-SSM4|hypothetical protein PSSM4_045.1	YP_009133346.1|Synechococcus phage ACG-2014d|hypothetical protein Syn7803C102_3	YP_004323269.1|Prochlorococcus phage P-RSM4|hypothetical protein PRSM4_141	YP_004324341.1|Synechococcus phage S-SSM7|hypothetical protein SSSM7_293	AGH57422.1|Cyanophage S-SSM2|hypothetical protein	YP_004322288.1|Synechococcus phage S-SM2|hypothetical protein SSM2_132	YP_009134458.1|Synechococcus phage ACG-2014f|hypothetical protein Syn7803C90_247	YP_004323027.1|Synechococcus phage S-SM1|hypothetical protein SSM1_136	AGH56539.1|Cyanophage Syn10|hypothetical protein	YP_004323955.1|Synechococcus phage Syn19|hypothetical protein Syn19_122	YP_004324958.1|Prochlorococcus phage P-SSM7|hypothetical protein PSSM7_131	YP_004323733.1|Prochlorococcus phage Syn33|hypothetical protein Syn33_126	YP_007877588.1|Cyanophage P-RSM1|hypothetical protein CPPG_00036	YP_008126426.1|Synechococcus phage S-IOM18|hypothetical protein SWYG_00101	YP_009320662.1|Synechococcus phage S-CAM4|hypothetical protein S330809_229	AGH56325.1|Cyanophage Syn2|hypothetical protein	YP_007001550.1|Synechococcus phage metaG-MbCM1|hypothetical protein	YP_004322803.1|Synechococcus phage S-ShM2|hypothetical protein SShM2_137	YP_007001836.1|Synechococcus phage ACG-2014c|hypothetical protein	YP_007877938.1|Cyanophage Syn30|hypothetical protein CPRG_00175	AGH07600.1|Cyanophage S-SSM6a|hypothetical protein	YP_004324732.1|Synechococcus phage S-SSM5|hypothetical protein SSSM5_129	YP_007674391.1|Synechococcus phage S-SKS1|hypothetical protein SWZG_00026	YP_007675587.1|Synechococcus phage S-RIM2 R1_1999|hypothetical protein SWTG_00097	YP_007673015.1|Synechococcus phage S-CAM1|hypothetical protein SXBG_00101	YP_009134203.1|Synechococcus phage ACG-2014j|hypothetical protein Syn7803US103_221
Ortholog_361	YP_004324079.1|Synechococcus phage S-SSM7|hypothetical protein SSSM7_026	AGG54349.1|Cyanophage S-SSM6b|hypothetical protein	YP_007674428.1|Synechococcus phage S-SKS1|hypothetical protein SWZG_00063	AGH07652.1|Cyanophage S-SSM6a|hypothetical protein	YP_004322185.1|Synechococcus phage S-SM2|hypothetical protein SSM2_029	YP_007677199.1|Synechococcus phage S-SSM4|hypothetical protein CYXG_00010	YP_009133363.1|Synechococcus phage ACG-2014d|hypothetical protein Syn7803C102_20	YP_007006018.1|Cyanophage S-TIM5|hypothetical protein
Ortholog_362	YP_005087504.1|Cyanophage NATL1A-7|gp165	YP_007674434.1|Synechococcus phage S-SKS1|hypothetical protein SWZG_00069	AGF91576.1|Prochlorococcus phage P-SSP6|hypothetical protein	YP_007672698.1|Prochlorococcus phage P-SSP10|hypothetical protein PROG_00048
Ortholog_363	YP_004324279.1|Synechococcus phage S-SSM7|hypothetical protein SSSM7_227	YP_007675095.1|Cyanophage P-RSM6|hypothetical protein CPXG_00058	YP_004324998.1|Prochlorococcus phage P-SSM7|hypothetical protein PSSM7_171	YP_004322396.1|Synechococcus phage S-SM2|hypothetical protein SSM2_249
Ortholog_364	YP_009007875.1|Synechococcus phage S-MbCM100|hypothetical protein S-MbCM100_018	AGH56669.1|Cyanophage Syn10|hypothetical protein	YP_007877616.1|Cyanophage P-RSM1|hypothetical protein CPPG_00064	AGH07494.1|Cyanophage S-SSM6a|hypothetical protein	AGH56438.1|Cyanophage Syn2|hypothetical protein	YP_007518116.1|Synechococcus phage S-RIM8 A.HR1|gp219	YP_004322378.1|Synechococcus phage S-SM2|hypothetical protein SSM2_231	YP_007673049.1|Synechococcus phage S-CAM1|hypothetical protein SXBG_00135	AGH57803.1|Synechococcus phage KBS-M-1A|hypothetical protein	YP_009320497.1|Synechococcus phage S-CAM4|hypothetical protein S330809_064	YP_007001514.1|Synechococcus phage metaG-MbCM1|hypothetical protein	YP_009320930.1|Synechococcus phage S-CAM22|hypothetical protein T191209_018	AGG54438.1|Cyanophage S-SSM6b|hypothetical protein	YP_004324627.1|Synechococcus phage S-SSM5|hypothetical protein SSSM5_022	YP_007675485.1|Synechococcus phage S-RIM2 R1_1999|hypothetical protein SWTG_00205	YP_009321458.1|Synechococcus phage S-CAM3|hypothetical protein C421010_195	AIX46506.1|Synechococcus phage ACG-2014a|hypothetical protein	YP_008125552.1|Synechococcus phage S-CAM8|hypothetical protein SXCG_00065	YP_009134044.1|Synechococcus phage ACG-2014j|hypothetical protein Syn7803US103_62	YP_009302105.1|Cyanophage S-RIM50|hypothetical protein R290704_020	YP_717888.1|Synechococcus phage syn9|gp219	AMO43300.1|Cyanophage S-RIM44|hypothetical protein	YP_004324232.1|Synechococcus phage S-SSM7|hypothetical protein SSSM7_179	YP_004322714.1|Synechococcus phage S-ShM2|hypothetical protein SShM2_048	YP_009133492.1|Synechococcus phage ACG-2014d|hypothetical protein Syn7803C102_149	YP_007006036.1|Cyanophage S-TIM5|hypothetical protein	YP_008126331.1|Synechococcus phage S-IOM18|hypothetical protein SWYG_00005	YP_004324424.1|Prochlorococcus phage Syn1|hypothetical protein Syn1_053	YP_009008189.1|Synechococcus phage ACG-2014h|hypothetical protein S-MbCM7_055	YP_004323858.1|Synechococcus phage Syn19|hypothetical protein Syn19_021	YP_007877825.1|Cyanophage Syn30|hypothetical protein CPRG_00061	YP_009133577.1|Synechococcus phage ACG-2014g|hypothetical protein Syn7803US105_17	YP_009134562.1|Synechococcus phage ACG-2014e|hypothetical protein Syn7803C2_60	YP_009140585.1|Synechococcus phage ACG-2014b|hypothetical protein Syn7803C100_17	YP_007677328.1|Synechococcus phage S-SSM4|hypothetical protein CYXG_00139	YP_004323630.1|Prochlorococcus phage Syn33|hypothetical protein Syn33_020	AGH57295.1|Cyanophage S-SSM2|hypothetical protein	YP_009325191.1|Synechococcus phage S-WAM1|hypothetical protein P090810_202	YP_009188297.1|Cyanophage P-TIM40|hypothetical protein PTIM40_224	YP_004322916.1|Synechococcus phage S-SM1|hypothetical protein SSM1_021	YP_007674441.1|Synechococcus phage S-SKS1|hypothetical protein SWZG_00076	YP_007001936.1|Synechococcus phage ACG-2014c|hypothetical protein	YP_009140847.1|Synechococcus phage ACG-2014i|hypothetical protein Syn7803US120_58
Ortholog_365	YP_009134602.1|Synechococcus phage ACG-2014e|hypothetical protein Syn7803C2_100	YP_007674497.1|Synechococcus phage S-SKS1|hypothetical protein SWZG_00136	YP_009140886.1|Synechococcus phage ACG-2014i|hypothetical protein Syn7803US120_97	AGH56649.1|Cyanophage Syn10|hypothetical protein	AMO43426.1|Cyanophage S-RIM44|hypothetical protein	YP_717679.1|Synechococcus phage syn9|gp7	YP_004322671.1|Synechococcus phage S-ShM2|hypothetical protein SShM2_005	YP_009322537.1|Synechococcus phage S-CAM9|baseplate wedge initiator	YP_007675471.1|Synechococcus phage S-RIM2 R1_1999|hypothetical protein SWTG_00191	YP_007001728.1|Synechococcus phage ACG-2014c|hypothetical protein	AGH07534.1|Cyanophage S-SSM6a|hypothetical protein	YP_009320917.1|Synechococcus phage S-CAM22|hypothetical protein T191209_005	YP_004322279.1|Synechococcus phage S-SM2|hypothetical protein SSM2_123	YP_004323845.1|Synechococcus phage Syn19|hypothetical protein Syn19_007	YP_008125541.1|Synechococcus phage S-CAM8|hypothetical protein SXCG_00076	YP_004323616.1|Prochlorococcus phage Syn33|hypothetical protein Syn33_005	YP_004322904.1|Synechococcus phage S-SM1|hypothetical protein SSM1_008	AGH56426.1|Cyanophage Syn2|hypothetical protein	YP_009134359.1|Synechococcus phage ACG-2014f|hypothetical protein Syn7803C90_148	YP_004324555.1|Prochlorococcus phage Syn1|hypothetical protein Syn1_184	YP_007001613.1|Synechococcus phage metaG-MbCM1|hypothetical protein	YP_004324274.1|Synechococcus phage S-SSM7|hypothetical protein SSSM7_222	YP_009323083.1|Synechococcus phage S-CAM7|hypothetical protein C490910_150	YP_009188198.1|Cyanophage P-TIM40|hypothetical protein PTIM40_123	YP_007877742.1|Cyanophage P-RSM1|hypothetical protein CPPG_00191	YP_009134092.1|Synechococcus phage ACG-2014j|hypothetical protein Syn7803US103_110
Ortholog_366	YP_009321333.1|Synechococcus phage S-CAM3|hypothetical protein C421010_070	AGG54308.1|Cyanophage S-SSM6b|hypothetical protein	YP_009133632.1|Synechococcus phage ACG-2014g|hypothetical protein Syn7803US105_72	YP_009133403.1|Synechococcus phage ACG-2014d|hypothetical protein Syn7803C102_60	YP_008126376.1|Synechococcus phage S-IOM18|hypothetical protein SWYG_00050	YP_009134053.1|Synechococcus phage ACG-2014j|hypothetical protein Syn7803US103_71	YP_009213587.1|Prochlorococcus phage P-TIM68|hypothetical protein	YP_195102.1|Synechococcus phage S-PM2|Hypothetical-Protein	YP_004324906.1|Prochlorococcus phage P-SSM7|hypothetical protein PSSM7_075	AGH07703.1|Cyanophage S-SSM6a|hypothetical protein	YP_004324139.1|Synechococcus phage S-SSM7|hypothetical protein SSSM7_086	YP_009325058.1|Synechococcus phage S-WAM1|hypothetical protein P090810_069	YP_009324235.1|Synechococcus phage S-WAM2|hypothetical protein P29B0810_072	YP_007677238.1|Synechococcus phage S-SSM4|hypothetical protein CYXG_00049	YP_009323043.1|Synechococcus phage S-CAM7|hypothetical protein C490910_110	YP_009320508.1|Synechococcus phage S-CAM4|hypothetical protein S330809_075	YP_007877776.1|Cyanophage Syn30|hypothetical protein CPRG_00012	YP_008125605.1|Synechococcus phage S-CAM8|hypothetical protein SXCG_00012	YP_009188160.1|Cyanophage P-TIM40|hypothetical protein PTIM40_85	AGH57763.1|Synechococcus phage KBS-M-1A|hypothetical protein	YP_007672940.1|Synechococcus phage S-CAM1|hypothetical protein SXBG_00025	YP_007518156.1|Synechococcus phage S-RIM8 A.HR1|gp90	AMO43325.1|Cyanophage S-RIM44|hypothetical protein	YP_009008200.1|Synechococcus phage ACG-2014h|hypothetical protein S-MbCM7_066	AGH56485.1|Cyanophage Syn2|hypothetical protein	YP_009134573.1|Synechococcus phage ACG-2014e|hypothetical protein Syn7803C2_71	YP_003097398.1|Synechococcus phage S-RSM4|hypothetical cyanophage protein	AIX46555.1|Synechococcus phage ACG-2014a|hypothetical protein	YP_009302160.1|Cyanophage S-RIM50|hypothetical protein R290704_079	YP_007675536.1|Synechococcus phage S-RIM2 R1_1999|hypothetical protein SWTG_00046	AGH57265.1|Cyanophage S-SSM2|hypothetical protein	YP_007001576.1|Synechococcus phage metaG-MbCM1|hypothetical protein	YP_007674534.1|Synechococcus phage S-SKS1|hypothetical protein SWZG_00176	YP_009220216.1|Synechococcus phage S-CBP42|hypothetical protein S-CBP42_0032	YP_007001797.1|Synechococcus phage ACG-2014c|hypothetical protein	AGH56582.1|Cyanophage Syn10|hypothetical protein	YP_004322239.1|Synechococcus phage S-SM2|hypothetical protein SSM2_083	YP_009301592.1|Cyanophage S-RIM32|hypothetical protein R1080702_090	YP_004324681.1|Synechococcus phage S-SSM5|hypothetical protein SSSM5_078	YP_004323221.1|Prochlorococcus phage P-RSM4|hypothetical protein PRSM4_092	YP_717757.1|Synechococcus phage syn9|gp90	YP_009322495.1|Synechococcus phage S-CAM9|hypothetical protein N161109_060	YP_009140857.1|Synechococcus phage ACG-2014i|hypothetical protein Syn7803US120_68	YP_007675191.1|Cyanophage P-RSM6|hypothetical protein CPXG_00154	YP_007877562.1|Cyanophage P-RSM1|hypothetical protein CPPG_00010	YP_009007926.1|Synechococcus phage S-MbCM100|hypothetical protein S-MbCM100_069	YP_004324451.1|Prochlorococcus phage Syn1|hypothetical protein Syn1_080
Ortholog_367	YP_004322173.1|Synechococcus phage S-SM2|CP12	YP_004322682.1|Synechococcus phage S-ShM2|CP12	YP_009133355.1|Synechococcus phage ACG-2014d|CP12 protein	AGH56435.1|Cyanophage Syn2|hypothetical protein	YP_009133992.1|Synechococcus phage ACG-2014j|CP12 protein	AGG54357.1|Cyanophage S-SSM6b|hypothetical protein	AGH57809.1|Synechococcus phage KBS-M-1A|hypothetical protein	YP_009324174.1|Synechococcus phage S-WAM2|carbon metabolic regulator	YP_009008144.1|Synechococcus phage ACG-2014h|hypothetical protein S-MbCM7_010	YP_009302099.1|Cyanophage S-RIM50|CP12 carbon metabolic regulator	YP_009188098.1|Cyanophage P-TIM40|hypothetical protein PTIM40_23	YP_007006052.1|Cyanophage S-TIM5|CP12 protein	YP_004323855.1|Synechococcus phage Syn19|CP12	YP_009320927.1|Synechococcus phage S-CAM22|carbon metabolic regulator	YP_009325004.1|Synechococcus phage S-WAM1|carbon metabolic regulator	YP_004322651.1|Prochlorococcus phage P-HM1|CP12	YP_007518110.1|Synechococcus phage S-RIM8 A.HR1|gp17	YP_009213595.1|Prochlorococcus phage P-TIM68|CP12 protein	YP_007675483.1|Synechococcus phage S-RIM2 R1_1999|hypothetical protein SWTG_00203	AIX46504.1|Synechococcus phage ACG-2014a|CP12 protein	YP_007001738.1|Synechococcus phage ACG-2014c|CP12	AGH07641.1|Cyanophage S-SSM6a|hypothetical protein	YP_004324068.1|Synechococcus phage S-SSM7|CP12	YP_008130070.1|Prochlorococcus phage P-SSM3|hypothetical protein PRAG_00143	YP_008125550.1|Synechococcus phage S-CAM8|hypothetical protein SXCG_00067	YP_004323155.1|Prochlorococcus phage P-RSM4|CP12	YP_007877829.1|Cyanophage Syn30|hypothetical protein CPRG_00065	YP_009140580.1|Synechococcus phage ACG-2014b|CP12 protein	YP_004323628.1|Prochlorococcus phage Syn33|CP12	YP_007674574.1|Synechococcus phage S-SKS1|hypothetical protein SWZG_00216	YP_717689.1|Synechococcus phage syn9|gp17	YP_009007873.1|Synechococcus phage S-MbCM100|hypothetical protein S-MbCM100_016	YP_007677191.1|Synechococcus phage S-SSM4|hypothetical protein CYXG_00002	YP_009140799.1|Synechococcus phage ACG-2014i|CP12 protein	AGH56642.1|Cyanophage Syn10|hypothetical protein	YP_003097460.1|Synechococcus phage S-RSM4|conserved hypothetical cyanobacterial protein	YP_007673871.1|Prochlorococcus phage MED4-213|hypothetical protein CPMG_00125	AGH57325.1|Cyanophage S-SSM2|hypothetical protein	YP_004324623.1|Synechococcus phage S-SSM5|CP12	YP_007001508.1|Synechococcus phage metaG-MbCM1|CP12	YP_004323596.1|Prochlorococcus phage P-HM2|CP12	YP_214579.1|Prochlorococcus phage P-SSM4|CP12	YP_004324845.1|Prochlorococcus phage P-SSM7|CP12	YP_009322449.1|Synechococcus phage S-CAM9|carbon metabolic regulator	YP_009134512.1|Synechococcus phage ACG-2014e|CP12 protein	YP_004322914.1|Synechococcus phage S-SM1|CP12	YP_009133572.1|Synechococcus phage ACG-2014g|CP12 protein	YP_009320444.1|Synechococcus phage S-CAM4|carbon metabolic regulator	AGH26603.1|Cyanophage P-RSM3|hypothetical protein
Ortholog_368	YP_004324222.1|Synechococcus phage S-SSM7|hypothetical protein SSSM7_169	YP_004322402.1|Synechococcus phage S-SM2|hypothetical protein SSM2_255	YP_009134567.1|Synechococcus phage ACG-2014e|hypothetical protein Syn7803C2_65	YP_009321302.1|Synechococcus phage S-CAM3|hypothetical protein C421010_039	YP_009007910.1|Synechococcus phage S-MbCM100|hypothetical protein S-MbCM100_053	YP_009322981.1|Synechococcus phage S-CAM7|hypothetical protein C490910_048	YP_009133386.1|Synechococcus phage ACG-2014d|hypothetical protein Syn7803C102_43	AMO43311.1|Cyanophage S-RIM44|hypothetical protein	YP_004324435.1|Prochlorococcus phage Syn1|hypothetical protein Syn1_064	YP_009320501.1|Synechococcus phage S-CAM4|hypothetical protein S330809_068	YP_009008194.1|Synechococcus phage ACG-2014h|hypothetical protein S-MbCM7_060	YP_007677327.1|Synechococcus phage S-SSM4|hypothetical protein CYXG_00138	YP_007674583.1|Synechococcus phage S-SKS1|hypothetical protein SWZG_00225	YP_009134256.1|Synechococcus phage ACG-2014f|hypothetical protein Syn7803C90_45	YP_009322478.1|Synechococcus phage S-CAM9|hypothetical protein N161109_043	YP_009325044.1|Synechococcus phage S-WAM1|hypothetical protein P090810_055	AIX46539.1|Synechococcus phage ACG-2014a|hypothetical protein	YP_004323668.1|Prochlorococcus phage Syn33|hypothetical protein Syn33_061	YP_009188137.1|Cyanophage P-TIM40|hypothetical protein PTIM40_62	YP_007673026.1|Synechococcus phage S-CAM1|hypothetical protein SXBG_00112	AGH07484.1|Cyanophage S-SSM6a|hypothetical protein	AGG54439.1|Cyanophage S-SSM6b|hypothetical protein	YP_007673947.1|Prochlorococcus phage MED4-213|hypothetical protein CPMG_00202
Ortholog_369	AGG54419.1|Cyanophage S-SSM6b|hypothetical protein	YP_007001911.1|Synechococcus phage ACG-2014c|hypothetical protein	YP_004324020.1|Synechococcus phage Syn19|hypothetical protein Syn19_187	YP_009140990.1|Synechococcus phage ACG-2014i|hypothetical protein Syn7803US120_201	YP_007675645.1|Synechococcus phage S-RIM2 R1_1999|hypothetical protein SWTG_00155	YP_004322417.1|Synechococcus phage S-SM2|hypothetical protein SSM2_270	YP_717867.1|Synechococcus phage syn9|gp197	YP_007677348.1|Synechococcus phage S-SSM4|hypothetical protein CYXG_00159	YP_009140743.1|Synechococcus phage ACG-2014b|hypothetical protein Syn7803C100_175	YP_009320660.1|Synechococcus phage S-CAM4|hypothetical protein S330809_227	AGH57371.1|Cyanophage S-SSM2|hypothetical protein	YP_007877667.1|Cyanophage P-RSM1|hypothetical protein CPPG_00115	YP_009008033.1|Synechococcus phage S-MbCM100|hypothetical protein S-MbCM100_176	AMO43467.1|Cyanophage S-RIM44|hypothetical protein	AGN12278.1|Prochlorococcus phage P-SSM5|hypothetical protein	AGH56389.1|Cyanophage Syn2|hypothetical protein	YP_009133509.1|Synechococcus phage ACG-2014d|hypothetical protein Syn7803C102_166	YP_009321089.1|Synechococcus phage S-CAM22|hypothetical protein T191209_177	YP_004324598.1|Prochlorococcus phage Syn1|hypothetical protein Syn1_232	YP_004324795.1|Synechococcus phage S-SSM5|hypothetical protein SSSM5_192	AIX46660.1|Synechococcus phage ACG-2014a|hypothetical protein	YP_004323094.1|Synechococcus phage S-SM1|hypothetical protein SSM1_203	YP_007877870.1|Cyanophage Syn30|hypothetical protein CPRG_00106	YP_009133738.1|Synechococcus phage ACG-2014g|hypothetical protein Syn7803US105_178	AGH56688.1|Cyanophage Syn10|hypothetical protein	YP_007001696.1|Synechococcus phage metaG-MbCM1|hypothetical protein	YP_008125703.1|Synechococcus phage S-CAM8|hypothetical protein SXCG_00118	YP_007006141.1|Cyanophage S-TIM5|hypothetical protein	YP_004322860.1|Synechococcus phage S-ShM2|hypothetical protein SShM2_194	YP_007674633.1|Synechococcus phage S-SKS1|hypothetical protein SWZG_00277	YP_008126487.1|Synechococcus phage S-IOM18|hypothetical protein SWYG_00164	AGH07596.1|Cyanophage S-SSM6a|hypothetical protein	YP_009008340.1|Synechococcus phage ACG-2014h|hypothetical protein S-MbCM7_206	YP_004324337.1|Synechococcus phage S-SSM7|hypothetical protein SSSM7_289	YP_009134705.1|Synechococcus phage ACG-2014e|hypothetical protein Syn7803C2_203
Ortholog_370	AGH26615.1|Cyanophage P-RSM3|hypothetical protein	YP_008130058.1|Prochlorococcus phage P-SSM3|hypothetical protein PRAG_00129	YP_004322203.1|Synechococcus phage S-SM2|hypothetical protein SSM2_047	AGH07482.1|Cyanophage S-SSM6a|hypothetical protein	YP_004323289.1|Prochlorococcus phage P-RSM4|hypothetical protein PRSM4_161	YP_009213644.1|Prochlorococcus phage P-TIM68|hypothetical protein	YP_007877682.1|Cyanophage P-RSM1|hypothetical protein CPPG_00131	YP_009321303.1|Synechococcus phage S-CAM3|putative cytoplasmic protein	AMO43306.1|Cyanophage S-RIM44|hypothetical protein	YP_004324430.1|Prochlorococcus phage Syn1|hypothetical protein Syn1_059	YP_195087.1|Synechococcus phage S-PM2|Hypothetical-Protein	YP_004322432.1|Prochlorococcus phage P-HM1|hypothetical protein PHM1_007	YP_009188084.1|Cyanophage P-TIM40|hypothetical protein PTIM40_9	YP_214568.1|Prochlorococcus phage P-SSM4|hypothetical protein PSSM4_007	YP_007673852.1|Prochlorococcus phage MED4-213|hypothetical protein CPMG_00106	YP_004324220.1|Synechococcus phage S-SSM7|hypothetical protein SSSM7_167
Ortholog_371	YP_009320555.1|Synechococcus phage S-CAM4|hypothetical protein S330809_122	YP_009324279.1|Synechococcus phage S-WAM2|hypothetical protein P29B0810_116	YP_195133.1|Synechococcus phage S-PM2|Hypothetical-Protein	YP_009134096.1|Synechococcus phage ACG-2014j|hypothetical protein Syn7803US103_114	YP_009321396.1|Synechococcus phage S-CAM3|hypothetical protein C421010_133	YP_004323716.1|Prochlorococcus phage Syn33|hypothetical protein Syn33_109	YP_009301626.1|Cyanophage S-RIM32|hypothetical protein R1080702_124	YP_007006031.1|Cyanophage S-TIM5|hypothetical protein	YP_003097348.1|Synechococcus phage S-RSM4|hypothetical cyanophage protein	YP_007518187.1|Synechococcus phage S-RIM8 A.HR1|gp116	AGH57944.1|Synechococcus phage KBS-M-1A|hypothetical protein	YP_009302193.1|Cyanophage S-RIM50|hypothetical protein R290704_112	YP_009134606.1|Synechococcus phage ACG-2014e|hypothetical protein Syn7803C2_104
Ortholog_372	YP_007675567.1|Synechococcus phage S-RIM2 R1_1999|hypothetical protein SWTG_00077	YP_007877749.1|Cyanophage P-RSM1|hypothetical protein CPPG_00198	YP_004322643.1|Prochlorococcus phage P-HM1|hypothetical protein PHM1_218	AGH26540.1|Cyanophage P-RSM3|hypothetical protein	YP_007877959.1|Cyanophage Syn30|hypothetical protein CPRG_00196	AGH57445.1|Cyanophage S-SSM2|hypothetical protein	YP_004323250.1|Prochlorococcus phage P-RSM4|hypothetical protein PRSM4_121	YP_004323587.1|Prochlorococcus phage P-HM2|hypothetical protein PHM2_218	YP_004324275.1|Synechococcus phage S-SSM7|hypothetical protein SSSM7_223	YP_214635.1|Prochlorococcus phage P-SSM4|hypothetical protein PSSM4_074	AGH56556.1|Cyanophage Syn10|hypothetical protein	YP_008126406.1|Synechococcus phage S-IOM18|hypothetical protein SWYG_00080	AGH07535.1|Cyanophage S-SSM6a|hypothetical protein	YP_007675150.1|Cyanophage P-RSM6|hypothetical protein CPXG_00113
Ortholog_373	YP_009213613.1|Prochlorococcus phage P-TIM68|hypothetical protein	AMO43360.1|Cyanophage S-RIM44|hypothetical protein	YP_004322267.1|Synechococcus phage S-SM2|hypothetical protein SSM2_111	YP_009134098.1|Synechococcus phage ACG-2014j|endonuclease VII	AGH07454.1|Cyanophage S-SSM6a|hypothetical protein	YP_004324488.1|Prochlorococcus phage Syn1|hypothetical protein Syn1_117	YP_009134608.1|Synechococcus phage ACG-2014e|endonuclease VII	YP_007675140.1|Cyanophage P-RSM6|hypothetical protein CPXG_00103	YP_009008240.1|Synechococcus phage ACG-2014h|hypothetical protein S-MbCM7_106	YP_004324194.1|Synechococcus phage S-SSM7|hypothetical protein SSSM7_141	YP_009140891.1|Synechococcus phage ACG-2014i|endonuclease VII	YP_009321398.1|Synechococcus phage S-CAM3|hypothetical protein C421010_135	YP_195135.2|Synechococcus phage S-PM2|T4-like Endonuclease VII
Ortholog_374	YP_004324568.1|Prochlorococcus phage Syn1|hypothetical protein Syn1_201	YP_009134669.1|Synechococcus phage ACG-2014e|hypothetical protein Syn7803C2_167	YP_009320617.1|Synechococcus phage S-CAM4|PhDYefM tox-ant domain protein	YP_009008306.1|Synechococcus phage ACG-2014h|hypothetical protein S-MbCM7_172	YP_009134162.1|Synechococcus phage ACG-2014j|hypothetical protein Syn7803US103_180	YP_195198.1|Synechococcus phage S-PM2|PhDYefM tox-ant domain	AMO43439.1|Cyanophage S-RIM44|hypothetical protein	YP_003097279.1|Synechococcus phage S-RSM4|hypothetical cyanophage protein	YP_009301703.1|Cyanophage S-RIM32|hypothetical protein R1080702_204	YP_009140950.1|Synechococcus phage ACG-2014i|hypothetical protein Syn7803US120_161	YP_007673901.1|Prochlorococcus phage MED4-213|hypothetical protein CPMG_00155	YP_009324349.1|Synechococcus phage S-WAM2|PhDYefM tox-ant domain containing protein	YP_004323557.1|Prochlorococcus phage P-HM2|hypothetical protein PHM2_188	YP_004322613.1|Prochlorococcus phage P-HM1|hypothetical protein PHM1_188	YP_004324297.1|Synechococcus phage S-SSM7|hypothetical protein SSSM7_245	AGH07557.1|Cyanophage S-SSM6a|hypothetical protein
Ortholog_375	YP_007673022.1|Synechococcus phage S-CAM1|hypothetical protein SXBG_00108	YP_009321488.1|Synechococcus phage S-CAM3|hypothetical protein C421010_225	YP_007673866.1|Prochlorococcus phage MED4-213|hypothetical protein CPMG_00120	YP_004323604.1|Prochlorococcus phage P-HM2|hypothetical protein PHM2_235	YP_009322649.1|Synechococcus phage S-CAM9|hypothetical protein N161109_214	YP_009324379.1|Synechococcus phage S-WAM2|hypothetical protein P29B0810_216	YP_004322658.1|Prochlorococcus phage P-HM1|hypothetical protein PHM1_233	AGH07616.1|Cyanophage S-SSM6a|hypothetical protein	YP_004324592.1|Prochlorococcus phage Syn1|hypothetical protein Syn1_226	YP_003097250.1|Synechococcus phage S-RSM4|hypothetical cyanophage protein	YP_009134701.1|Synechococcus phage ACG-2014e|hypothetical protein Syn7803C2_199	YP_009320656.1|Synechococcus phage S-CAM4|hypothetical protein S330809_223	AMO43461.1|Cyanophage S-RIM44|hypothetical protein	YP_004324361.1|Synechococcus phage S-SSM7|hypothetical protein SSSM7_313	YP_009140986.1|Synechococcus phage ACG-2014i|hypothetical protein Syn7803US120_197	YP_009134197.1|Synechococcus phage ACG-2014j|hypothetical protein Syn7803US103_215	YP_009301722.1|Cyanophage S-RIM32|hypothetical protein R1080702_224	YP_195219.1|Synechococcus phage S-PM2|Hypothetical-Protein	YP_009008336.1|Synechococcus phage ACG-2014h|hypothetical protein S-MbCM7_202
Ortholog_376	YP_007006101.1|Cyanophage S-TIM5|hypothetical protein	YP_004323363.1|Prochlorococcus phage P-RSM4|hypothetical protein PRSM4_236	AGG54380.1|Cyanophage S-SSM6b|hypothetical protein	YP_007877645.1|Cyanophage P-RSM1|hypothetical protein CPPG_00093	YP_195222.1|Synechococcus phage S-PM2|Hypothetical-Protein	YP_008125733.1|Synechococcus phage S-CAM8|hypothetical protein SXCG_00088	AMO43464.1|Cyanophage S-RIM44|hypothetical protein	YP_009325201.1|Synechococcus phage S-WAM1|hypothetical protein P090810_212	YP_007877849.1|Cyanophage Syn30|hypothetical protein CPRG_00085	YP_007518300.1|Synechococcus phage S-RIM8 A.HR1|gp226	YP_007675669.1|Synechococcus phage S-RIM2 R1_1999|hypothetical protein SWTG_00179	YP_009134199.1|Synechococcus phage ACG-2014j|hypothetical protein Syn7803US103_217	YP_009320658.1|Synechococcus phage S-CAM4|hypothetical protein S330809_225	AGH07618.1|Cyanophage S-SSM6a|hypothetical protein	YP_007675040.1|Cyanophage P-RSM6|hypothetical protein CPXG_00003	YP_004323124.1|Synechococcus phage S-SM1|hypothetical protein SSM1_234	YP_007001943.1|Synechococcus phage ACG-2014c|hypothetical protein	AGH56414.1|Cyanophage Syn2|hypothetical protein	AGH57345.1|Cyanophage S-SSM2|hypothetical protein	AGH26627.1|Cyanophage P-RSM3|hypothetical protein	YP_004324363.1|Synechococcus phage S-SSM7|hypothetical protein SSSM7_315	YP_008126514.1|Synechococcus phage S-IOM18|hypothetical protein SWYG_00191	YP_214754.1|Prochlorococcus phage P-SSM4|hypothetical protein PSSM4_193	YP_717895.1|Synechococcus phage syn9|gp226	YP_009133549.1|Synechococcus phage ACG-2014d|hypothetical protein Syn7803C102_206	YP_004324595.1|Prochlorococcus phage Syn1|hypothetical protein Syn1_229	YP_009321491.1|Synechococcus phage S-CAM3|hypothetical protein C421010_228	AIX46691.1|Synechococcus phage ACG-2014a|hypothetical protein	YP_009321117.1|Synechococcus phage S-CAM22|hypothetical protein T191209_205	YP_009008338.1|Synechococcus phage ACG-2014h|hypothetical protein S-MbCM7_204	YP_009140777.1|Synechococcus phage ACG-2014b|hypothetical protein Syn7803C100_209	AGH56662.1|Cyanophage Syn10|hypothetical protein	AGH57830.1|Synechococcus phage KBS-M-1A|hypothetical protein	YP_004324824.1|Synechococcus phage S-SSM5|hypothetical protein SSSM5_222	YP_007673019.1|Synechococcus phage S-CAM1|hypothetical protein SXBG_00105	YP_009301725.1|Cyanophage S-RIM32|hypothetical protein R1080702_227	YP_009140988.1|Synechococcus phage ACG-2014i|hypothetical protein Syn7803US120_199	YP_007677387.1|Synechococcus phage S-SSM4|hypothetical protein CYXG_00198	YP_009134703.1|Synechococcus phage ACG-2014e|hypothetical protein Syn7803C2_201	YP_003097248.1|Synechococcus phage S-RSM4|hypothetical cyanophage protein	YP_008130046.1|Prochlorococcus phage P-SSM3|hypothetical protein PRAG_00117
Ortholog_377	YP_007673907.1|Prochlorococcus phage MED4-213|hypothetical protein CPMG_00161	YP_004323551.1|Prochlorococcus phage P-HM2|hypothetical protein PHM2_182	YP_004323098.1|Synechococcus phage S-SM1|hypothetical protein SSM1_207	YP_004324800.1|Synechococcus phage S-SSM5|hypothetical protein SSSM5_197	YP_004325036.1|Prochlorococcus phage P-SSM7|hypothetical protein PSSM7_209	YP_003097243.1|Synechococcus phage S-RSM4|hypothetical cyanophage protein	YP_009008037.1|Synechococcus phage S-MbCM100|hypothetical protein S-MbCM100_180	AGH56684.1|Cyanophage Syn10|hypothetical protein	YP_009302283.1|Cyanophage S-RIM50|hypothetical protein R290704_202	AGH26647.1|Cyanophage P-RSM3|hypothetical protein	YP_007675649.1|Synechococcus phage S-RIM2 R1_1999|hypothetical protein SWTG_00159	YP_007001916.1|Synechococcus phage ACG-2014c|hypothetical protein	YP_214733.1|Prochlorococcus phage P-SSM4|hypothetical protein PSSM4_172	YP_004323807.1|Prochlorococcus phage Syn33|hypothetical protein Syn33_200	YP_717871.1|Synechococcus phage syn9|gp201	YP_009321495.1|Synechococcus phage S-CAM3|hypothetical protein C421010_232	AGH07622.1|Cyanophage S-SSM6a|hypothetical protein	YP_004323339.1|Prochlorococcus phage P-RSM4|hypothetical protein PRSM4_211	YP_009133742.1|Synechococcus phage ACG-2014g|hypothetical protein Syn7803US105_182	YP_007518278.1|Synechococcus phage S-RIM8 A.HR1|gp201	YP_009140747.1|Synechococcus phage ACG-2014b|hypothetical protein Syn7803C100_179	YP_195227.1|Synechococcus phage S-PM2|Hypothetical-Protein	YP_009322656.1|Synechococcus phage S-CAM9|hypothetical protein N161109_221	YP_008126492.1|Synechococcus phage S-IOM18|hypothetical protein SWYG_00169	YP_004324367.1|Synechococcus phage S-SSM7|hypothetical protein SSSM7_319	AIX46664.1|Synechococcus phage ACG-2014a|hypothetical protein	YP_004322863.1|Synechococcus phage S-ShM2|hypothetical protein SShM2_197	YP_009324384.1|Synechococcus phage S-WAM2|hypothetical protein P29B0810_221	AGH57852.1|Synechococcus phage KBS-M-1A|hypothetical protein	YP_004322419.1|Synechococcus phage S-SM2|hypothetical protein SSM2_272	YP_007877663.1|Cyanophage P-RSM1|hypothetical protein CPPG_00111
Ortholog_378	YP_009325174.1|Synechococcus phage S-WAM1|2OG-Fe(II) oxygenase superfamily domain containing protein	YP_004322194.1|Synechococcus phage S-SM2|hypothetical protein SSM2_038
Ortholog_379	YP_004323078.1|Synechococcus phage S-SM1|hypothetical protein SSM1_187	YP_007877887.1|Cyanophage Syn30|hypothetical protein CPRG_00123	AMO43444.1|Cyanophage S-RIM44|hypothetical protein	AGH07671.1|Cyanophage S-SSM6a|hypothetical protein	YP_007675057.1|Cyanophage P-RSM6|hypothetical protein CPXG_00020	YP_009324258.1|Synechococcus phage S-WAM2|hypothetical protein P29B0810_095	YP_009322472.1|Synechococcus phage S-CAM9|hypothetical protein N161109_037	YP_009007877.1|Synechococcus phage S-MbCM100|hypothetical protein S-MbCM100_020	AIX46508.1|Synechococcus phage ACG-2014a|hypothetical protein	YP_009320929.1|Synechococcus phage S-CAM22|2OG-Fe(II) oxygenase superfamily domain containing protein	YP_004324574.1|Prochlorococcus phage Syn1|hypothetical protein Syn1_207	YP_004324101.1|Synechococcus phage S-SSM7|hypothetical protein SSSM7_048	YP_003097438.1|Synechococcus phage S-RSM4|hypothetical cyanophage protein	YP_007001740.1|Synechococcus phage ACG-2014c|hypothetical protein	YP_009188277.1|Cyanophage P-TIM40|hypothetical protein PTIM40_203
Ortholog_380	YP_008125582.1|Synechococcus phage S-CAM8|hypothetical protein SXCG_00035	AIX46531.1|Synechococcus phage ACG-2014a|hypothetical protein	YP_009188282.1|Cyanophage P-TIM40|hypothetical protein PTIM40_209	YP_009008170.1|Synechococcus phage ACG-2014h|hypothetical protein S-MbCM7_036	YP_009133375.1|Synechococcus phage ACG-2014d|hypothetical protein Syn7803C102_32	YP_009133603.1|Synechococcus phage ACG-2014g|hypothetical protein Syn7803US105_43	YP_004322955.1|Synechococcus phage S-SM1|hypothetical protein SSM1_064	YP_009140612.1|Synechococcus phage ACG-2014b|hypothetical protein Syn7803C100_44	YP_007518130.1|Synechococcus phage S-RIM8 A.HR1|gp58	YP_008130095.1|Prochlorococcus phage P-SSM3|hypothetical protein PRAG_00169	YP_009134543.1|Synechococcus phage ACG-2014e|hypothetical protein Syn7803C2_41	AGH57789.1|Synechococcus phage KBS-M-1A|hypothetical protein	YP_214602.1|Prochlorococcus phage P-SSM4|hypothetical protein PSSM4_041	YP_004323885.1|Synechococcus phage Syn19|hypothetical protein Syn19_052	YP_004324417.1|Prochlorococcus phage Syn1|hypothetical protein Syn1_046	YP_009302132.1|Cyanophage S-RIM50|hypothetical protein R290704_051	YP_009320475.1|Synechococcus phage S-CAM4|hypothetical protein S330809_042	YP_009134385.1|Synechococcus phage ACG-2014f|hypothetical protein Syn7803C90_174	YP_007877800.1|Cyanophage Syn30|hypothetical protein CPRG_00036	AGH26579.1|Cyanophage P-RSM3|hypothetical protein	YP_004030798.1|Synechococcus phage S-PM2|Hypothetical-Protein	YP_004322200.1|Synechococcus phage S-SM2|hypothetical protein SSM2_044	YP_009134024.1|Synechococcus phage ACG-2014j|hypothetical protein Syn7803US103_42	YP_717725.1|Synechococcus phage syn9|gp58	YP_007001768.1|Synechococcus phage ACG-2014c|hypothetical protein	YP_004324353.1|Synechococcus phage S-SSM7|hypothetical protein SSSM7_305	YP_004324877.1|Prochlorococcus phage P-SSM7|hypothetical protein PSSM7_046	YP_009140830.1|Synechococcus phage ACG-2014i|hypothetical protein Syn7803US120_41	YP_007672972.1|Synechococcus phage S-CAM1|hypothetical protein SXBG_00057	AGH57287.1|Cyanophage S-SSM2|hypothetical protein	AGH07609.1|Cyanophage S-SSM6a|hypothetical protein	YP_008126351.1|Synechococcus phage S-IOM18|hypothetical protein SWYG_00025	YP_007006041.1|Cyanophage S-TIM5|hypothetical protein	YP_009320951.1|Synechococcus phage S-CAM22|hypothetical protein T191209_039	YP_004324655.1|Synechococcus phage S-SSM5|hypothetical protein SSSM5_052	YP_009301547.1|Cyanophage S-RIM32|hypothetical protein R1080702_045	YP_004322722.1|Synechococcus phage S-ShM2|hypothetical protein SShM2_056	AGH56608.1|Cyanophage Syn10|hypothetical protein	AMO43293.1|Cyanophage S-RIM44|hypothetical protein	YP_007674595.1|Synechococcus phage S-SKS1|hypothetical protein SWZG_00237	YP_007675514.1|Synechococcus phage S-RIM2 R1_1999|hypothetical protein SWTG_00024	YP_009007902.1|Synechococcus phage S-MbCM100|hypothetical protein S-MbCM100_045	YP_007001541.1|Synechococcus phage metaG-MbCM1|hypothetical protein	YP_009322577.1|Synechococcus phage S-CAM9|hypothetical protein N161109_142
Ortholog_381	YP_009322569.1|Synechococcus phage S-CAM9|hypothetical protein N161109_134	AGH07488.1|Cyanophage S-SSM6a|hypothetical protein	YP_004322300.1|Synechococcus phage S-SM2|putative cytoplasmic protein	YP_004324226.1|Synechococcus phage S-SSM7|putative cytoplasmic protein
Ortholog_382	YP_004322304.1|Synechococcus phage S-SM2|hypothetical protein SSM2_148	YP_004323307.1|Prochlorococcus phage P-RSM4|hypothetical protein PRSM4_179	YP_004322574.1|Prochlorococcus phage P-HM1|hypothetical protein PHM1_149	YP_004323068.1|Synechococcus phage S-SM1|hypothetical protein SSM1_177	YP_007673937.1|Prochlorococcus phage MED4-213|hypothetical protein CPMG_00192	YP_004323519.1|Prochlorococcus phage P-HM2|hypothetical protein PHM2_150
Ortholog_383	YP_009321084.1|Synechococcus phage S-CAM22|hypothetical protein T191209_172	YP_009133733.1|Synechococcus phage ACG-2014g|hypothetical protein Syn7803US105_173	AGN12388.1|Prochlorococcus phage P-SSM5|hypothetical protein	YP_007877672.1|Cyanophage P-RSM1|hypothetical protein CPPG_00120	YP_004323542.1|Prochlorococcus phage P-HM2|hypothetical protein PHM2_173	YP_009188266.1|Cyanophage P-TIM40|hypothetical protein PTIM40_192	YP_004322596.1|Prochlorococcus phage P-HM1|hypothetical protein PHM1_171	YP_214725.1|Prochlorococcus phage P-SSM4|hypothetical protein PSSM4_164	YP_004324789.1|Synechococcus phage S-SSM5|hypothetical protein SSSM5_186	YP_009134412.1|Synechococcus phage ACG-2014f|hypothetical protein Syn7803C90_201	YP_004323327.1|Prochlorococcus phage P-RSM4|hypothetical protein PRSM4_199	YP_004322323.1|Synechococcus phage S-SM2|hypothetical protein SSM2_168	YP_004325026.1|Prochlorococcus phage P-SSM7|hypothetical protein PSSM7_199	AGH07526.1|Cyanophage S-SSM6a|hypothetical protein	YP_004323797.1|Prochlorococcus phage Syn33|hypothetical protein Syn33_190	YP_009323135.1|Synechococcus phage S-CAM7|hypothetical protein C490910_202	AGG54425.1|Cyanophage S-SSM6b|hypothetical protein	YP_007001688.1|Synechococcus phage metaG-MbCM1|hypothetical protein	YP_004324266.1|Synechococcus phage S-SSM7|hypothetical protein SSSM7_214	YP_009213677.1|Prochlorococcus phage P-TIM68|hypothetical protein	YP_008125698.1|Synechococcus phage S-CAM8|hypothetical protein SXCG_00123	YP_009140738.1|Synechococcus phage ACG-2014b|hypothetical protein Syn7803C100_170
Ortholog_384	YP_004322339.1|Synechococcus phage S-SM2|UDP-glucose 4-epimerase	YP_004324305.1|Synechococcus phage S-SSM7|UDP-glucose 4-epimerase	YP_009322613.1|Synechococcus phage S-CAM9|UDP-glucose 4-epimerase	YP_009213689.1|Prochlorococcus phage P-TIM68|putative NAD-dependent epimerase	AGH07565.1|Cyanophage S-SSM6a|UDP-glucose 4-epimerase
Ortholog_385	YP_004324314.1|Synechococcus phage S-SSM7|hypothetical protein SSSM7_262	YP_004322361.1|Synechococcus phage S-SM2|hypothetical protein SSM2_214	YP_009213695.1|Prochlorococcus phage P-TIM68|hypothetical protein	AGH07574.1|Cyanophage S-SSM6a|hypothetical protein	YP_009323165.1|Synechococcus phage S-CAM7|hypothetical protein C490910_232	YP_009213694.1|Prochlorococcus phage P-TIM68|hypothetical protein
Ortholog_386	YP_007673119.1|Synechococcus phage S-CAM1|plastoquinol terminal oxidase	AGH26723.1|Cyanophage P-RSM3|plastoquinol terminal oxidase	YP_008129943.1|Prochlorococcus phage P-SSM3|plastoquinol terminal oxidase	YP_004323938.1|Synechococcus phage Syn19|plastoquinol terminal oxidase	YP_004322384.1|Synechococcus phage S-SM2|plastoquinol terminal oxidase	YP_214658.2|Prochlorococcus phage P-SSM4|plastoquinol terminal oxidase	YP_009322529.1|Synechococcus phage S-CAM9|plastoquinol terminal oxidase	YP_007877747.1|Cyanophage P-RSM1|plastoquinol terminal oxidase	YP_007001607.1|Synechococcus phage metaG-MbCM1|hypothetical protein	YP_008126409.1|Synechococcus phage S-IOM18|plastoquinol terminal oxidase	AGH56310.1|Cyanophage Syn2|plastoquinol terminal oxidase	AGH56554.1|Cyanophage Syn10|plastoquinol terminal oxidase	YP_004323253.1|Prochlorococcus phage P-RSM4|plastoquinol terminal oxidase	YP_004324715.1|Synechococcus phage S-SSM5|plastoquinol terminal oxidase	YP_007677354.1|Synechococcus phage S-SSM4|plastoquinol terminal oxidase	YP_004323010.1|Synechococcus phage S-SM1|plastoquinol terminal oxidase	YP_009321007.1|Synechococcus phage S-CAM22|plastoquinol terminal oxidase	YP_004322645.1|Prochlorococcus phage P-HM1|plastoquinol terminal oxidase	AGH07514.1|Cyanophage S-SSM6a|plastoquinol terminal oxidase	YP_007877957.1|Cyanophage Syn30|plastoquinol terminal oxidase	YP_717786.1|Synechococcus phage syn9|plastoquinol terminal oxidase	YP_009321386.1|Synechococcus phage S-CAM3|plastoquinol terminal oxidase	YP_007006054.1|Cyanophage S-TIM5|plastoquinol terminal oxidase	YP_004324254.1|Synechococcus phage S-SSM7|plastoquinol terminal oxidase	AGG54413.1|Cyanophage S-SSM6b|plastoquinol terminal oxidase	YP_007673876.1|Prochlorococcus phage MED4-213|plastoquinol terminal oxidase	YP_009188191.1|Cyanophage P-TIM40|plastoquinol terminal oxidase
Ortholog_387	YP_008125636.1|Synechococcus phage S-CAM8|endonuclease	YP_009007961.1|Synechococcus phage S-MbCM100|hypothetical protein S-MbCM100_104	YP_008129945.1|Prochlorococcus phage P-SSM3|endonuclease	YP_008126417.1|Synechococcus phage S-IOM18|endonuclease	YP_009134094.1|Synechococcus phage ACG-2014j|hypothetical protein Syn7803US103_112	YP_007877947.1|Cyanophage Syn30|endonuclease	YP_007006051.1|Cyanophage S-TIM5|SNc family nuclease	YP_004322392.1|Synechococcus phage S-SM2|hypothetical protein SSM2_245	YP_009133662.1|Synechococcus phage ACG-2014g|hypothetical protein Syn7803US105_102	YP_003097350.1|Synechococcus phage S-RSM4|putative endonuclease	YP_004324721.1|Synechococcus phage S-SSM5|hypothetical protein SSSM5_118	YP_004323722.1|Prochlorococcus phage Syn33|hypothetical protein Syn33_115	YP_007877744.1|Cyanophage P-RSM1|endonuclease	YP_007677266.1|Synechococcus phage S-SSM4|endonuclease	YP_009320554.1|Synechococcus phage S-CAM4|hypothetical protein S330809_121	YP_009213725.1|Prochlorococcus phage P-TIM68|hypothetical protein	YP_009188196.1|Cyanophage P-TIM40|endonuclease	YP_007675142.1|Cyanophage P-RSM6|endonuclease	AGH07518.1|Cyanophage S-SSM6a|endonuclease	YP_009321013.1|Synechococcus phage S-CAM22|endonuclease	AGN12360.1|Prochlorococcus phage P-SSM5|endonuclease	YP_004322650.1|Prochlorococcus phage P-HM1|hypothetical protein PHM1_225	YP_004324554.1|Prochlorococcus phage Syn1|hypothetical protein Syn1_183	AMO43425.1|Cyanophage S-RIM44|hypothetical protein	AGH56548.1|Cyanophage Syn10|endonuclease	AIX46589.1|Synechococcus phage ACG-2014a|hypothetical protein	YP_009325101.1|Synechococcus phage S-WAM1|endonuclease	YP_004323258.1|Prochlorococcus phage P-RSM4|hypothetical protein PRSM4_130	YP_009134604.1|Synechococcus phage ACG-2014e|hypothetical protein Syn7803C2_102	YP_004323595.1|Prochlorococcus phage P-HM2|hypothetical protein PHM2_226	YP_007673872.1|Prochlorococcus phage MED4-213|endonuclease	YP_009301690.1|Cyanophage S-RIM32|hypothetical protein R1080702_188	AGH56316.1|Cyanophage Syn2|endonuclease	AGH57442.1|Cyanophage S-SSM2|endonuclease	YP_004323016.1|Synechococcus phage S-SM1|hypothetical protein SSM1_125	AGG54500.1|Cyanophage S-SSM6b|endonuclease	YP_009008235.1|Synechococcus phage ACG-2014h|hypothetical protein S-MbCM7_101	AGH26721.1|Cyanophage P-RSM3|endonuclease	YP_009140887.1|Synechococcus phage ACG-2014i|hypothetical protein Syn7803US120_98	YP_009302201.1|Cyanophage S-RIM50|endonuclease	YP_717791.1|Synechococcus phage syn9|endonuclease	YP_004322779.1|Synechococcus phage S-ShM2|hypothetical protein SShM2_113	AGH57935.1|Synechococcus phage KBS-M-1A|endonuclease	YP_009324277.1|Synechococcus phage S-WAM2|endonuclease	YP_004324258.1|Synechococcus phage S-SSM7|hypothetical protein SSSM7_206	YP_007518194.1|Synechococcus phage S-RIM8 A.HR1|endonuclease	YP_004323946.1|Synechococcus phage Syn19|hypothetical protein Syn19_113	YP_009140676.1|Synechococcus phage ACG-2014b|hypothetical protein Syn7803C100_108	YP_214660.1|Prochlorococcus phage P-SSM4|hypothetical protein PSSM4_099
[truncated: 1,864 more rows]
[truncated: 26 more columns]
